# Supplementary material for: Development of a genome-wide marker design workflow for onions and its application in target amplicon sequencing-based genotyping
Source: DNA Res. 2022 Aug 26;29(5):dsac020. doi: 10.1093/dnares/dsac020 (PMC9410872; doi:10.1093/dnares/dsac020)
Supplement: dsac020_Supplementary_Data [file dsac020_supplementary_data.zip › 220420_Sekine_sup_table_revise.xlsx]

## Sheet: Sup.Table1
Supplementary Table 1. Summaries of unigene datasets The DHA-unigene information was obtained from Fujito, S., Akyol, T. Y., Mukae, T., et al. 2021, Construction of a high-density linkage map and graphical representation of the arrangement of transcriptome-based unigene markers on the chromosomes of onion, Allium cepa L. BMC Genomics, 22, 481.
Unigene dataset	Number of contigs	Sum of length	Minimum length	Average length	Maximum length	N50
DHA_Unigene	56161	31663532	150	563.8	7343	829
DHC_Unigene	55025	57404450	201	1043.2	16477	1639

## Sheet: Sup.Table2
Supplementary Table 2. Correspondence of the positions on the genetic linkage map between DHA-unigene, DHC-unigene and DHA-genome sequences. The DHA-unigene information was obtained from Fujito, S., Akyol, T. Y., Mukae, T., et al. 2021, Construction of a high-density linkage map and graphical representation of the arrangement of transcriptome-based unigene markers on the chromosomes of onion, All…
						F2_A population			F2_B population			F2_C population
DHA-unigene	Chromosome	Genotype.block		DHC-unigene	DHA-genome sequence	Chromosome	Position		Chromosome	Position		Chromosome	Position		1: at least one marker was anchored on the genetic linkage map among the F2 poulations
Unigene7832	chr1	AC1B0010		DHC23009	AlceDHA_scf362546
Unigene9628	chr1	AC1B0010		DHC05254	AlceDHA_scf914762
Unigene13637	chr1	AC1B0010		DHC00308	AlceDHA_scf1134750
CL3177.Contig1		AC1B0010		DHC11917	AlceDHA_scf953728
CL3195.Contig1	chr1	AC1B0020		DHC08213	AlceDHA_scf540893
Unigene213	chr1	AC1B0020		DHC07397	AlceDHA_scf824133
Unigene9773	chr1	AC1B0020		DHC09963	AlceDHA_scf1427496
Unigene10758	chr1	AC1B0020		DHC16814	AlceDHA_scf1394440
Unigene11268	chr1	AC1B0020		DHC15702	AlceDHA_scf496328
Unigene13964	chr1	AC1B0020		DHC12386	AlceDHA_scf151467
Unigene14042	chr1	AC1B0020		DHC08864	AlceDHA_scf285353
Unigene19209	chr1	AC1B0020		DHC01596	AlceDHA_scf962012
Unigene19211	chr1	AC1B0020		DHC01596	AlceDHA_scf962012
Unigene27923	chr1	AC1B0020		DHC16136	AlceDHA_scf159606
Unigene29533	chr1	AC1B0020		DHC19261	AlceDHA_scf1173100
Unigene3596	chr1	AC1B0030		DHC05546	AlceDHA_scf628760
Unigene22133	chr1	AC1B0030		DHC07132	AlceDHA_scf1152755
Unigene23470	chr1	AC1B0030		DHC19946	AlceDHA_c44194383
CL6642.Contig1	chr7	AC1B0030		DHC02814	AlceDHA_c41767908
CL2027.Contig4	chr1	AC1B0040		DHC07286	AlceDHA_scf1357711
Unigene21395	chr1	AC1B0040		DHC11049	AlceDHA_scf1176406
Unigene28221	chr1	AC1B0040		DHC07720	AlceDHA_scf887347
Unigene6024		AC1B0040		DHC14419	AlceDHA_scf905037
Unigene6616		AC1B0040		DHC20916	AlceDHA_scf905037
Unigene23991		AC1B0040		DHC00981	AlceDHA_scf905037
Unigene8083	chr1	AC1B0050		DHC45376	AlceDHA_scf1314102
Unigene11599	chr1	AC1B0050		DHC21311	AlceDHA_scf301916
Unigene13131	chr1	AC1B0050		DHC01674	AlceDHA_scf1070352
Unigene25548	chr1	AC1B0050		DHC01526	AlceDHA_scf1422160
Unigene25549	chr1	AC1B0050		DHC01526	AlceDHA_scf1422160
Unigene25550	chr1	AC1B0050		DHC01526	AlceDHA_scf1422160
Unigene25687	chr1	AC1B0050		DHC05789	AlceDHA_scf1350827
Unigene27477	chr1	AC1B0050		DHC07070	AlceDHA_scf598744
Unigene28097	chr1	AC1B0050		DHC03936	AlceDHA_scf1384182
CL2426.Contig3	chr1	AC1B0060		DHC01751	AlceDHA_scf308870
CL5748.Contig2	chr1	AC1B0060		DHC13779	AlceDHA_scf736346				Chr1	0		Chr1	0		1
Unigene6030	chr1	AC1B0060		DHC17844	AlceDHA_scf78759
Unigene7839	chr1	AC1B0060		DHC15014	AlceDHA_scf1399213
Unigene9769	chr1	AC1B0060		DHC07691	AlceDHA_scf643310
Unigene28020	chr1	AC1B0060		DHC27001	AlceDHA_c38103646
Unigene29064	chr1	AC1B0060		DHC25248	AlceDHA_scf78759
CL620.Contig1	chr1	AC1B0070		DHC00422	AlceDHA_scf1069117
CL2372.Contig1	chr1	AC1B0070		DHC22976	AlceDHA_scf432951
CL2711.Contig1	chr1	AC1B0070		DHC22649	AlceDHA_scf1278401
CL5279.Contig3	chr1	AC1B0070		DHC16502	AlceDHA_scf1073577
Unigene317	chr1	AC1B0070		DHC14296	AlceDHA_scf1099450
Unigene546	chr1	AC1B0070		DHC04226	AlceDHA_scf1396675
Unigene4443	chr1	AC1B0070		DHC24462	AlceDHA_scf1340526
Unigene6263	chr1	AC1B0070		DHC02018	AlceDHA_scf639842
Unigene8398	chr1	AC1B0070		DHC20183	AlceDHA_scf249924
Unigene11121	chr1	AC1B0070		DHC45706	AlceDHA_scf1234817
Unigene12066	chr1	AC1B0070		DHC04212	AlceDHA_scf1045977
Unigene13695	chr1	AC1B0070		DHC19168	AlceDHA_c44739095
Unigene21836	chr1	AC1B0070		DHC18243	AlceDHA_scf1143101
Unigene24173	chr1	AC1B0070		DHC11115	AlceDHA_scf1383854				Chr1	3.189		Chr1	3.872		1
Unigene27993	chr1	AC1B0070		DHC07274	AlceDHA_scf956999
Unigene28000	chr1	AC1B0070		DHC14820	AlceDHA_scf1413573
Unigene28045	chr1	AC1B0070		DHC20918	AlceDHA_scf1312443
Unigene29013	chr1	AC1B0070		DHC02018	AlceDHA_scf639842
CL3267.Contig1		AC1B0070		DHC21115	AlceDHA_scf1407360
Unigene8668		AC1B0070		DHC22086	AlceDHA_scf1393471
CL3267.Contig2	chr1	AC1B0080		DHC21115	AlceDHA_scf1407360
CL4129.Contig2	chr1	AC1B0080		DHC19858	AlceDHA_scf1421653
Unigene21043	chr1	AC1B0080		DHC02515	AlceDHA_scf164643
CL1789.Contig1	chr1	AC1B0090		DHC30334	AlceDHA_scf290789
Unigene23995	chr1	AC1B0090		DHC06856	AlceDHA_scf1330024
Unigene30800	chr1	AC1B0090		DHC09554	AlceDHA_scf966743
CL1241.Contig1	chr6	AC1B0090		DHC07714	AlceDHA_scf401236
CL756.Contig1		AC1B0090		DHC39930	AlceDHA_scf1220132
CL1898.Contig1	chr1	AC1B0100		DHC04873	AlceDHA_scf465113
Unigene12419	chr1	AC1B0100		DHC10228	AlceDHA_scf1386200
Unigene13678	chr1	AC1B0100		DHC08219	AlceDHA_scf558855
Unigene20784	chr1	AC1B0100		DHC15846	AlceDHA_scf1329140
Unigene23776	chr1	AC1B0100		DHC01391	AlceDHA_scf1114276
Unigene27123	chr1	AC1B0100		DHC04226	AlceDHA_scf1396675
Unigene28335	chr1	AC1B0100		DHC02560	AlceDHA_scf1014976
Unigene28350	chr1	AC1B0100		DHC13295	AlceDHA_scf1014976
CL4342.Contig1		AC1B0100		DHC00751	AlceDHA_c43892477
CL4655.Contig1		AC1B0100		DHC09234	AlceDHA_scf713952
Unigene24402		AC1B0100		DHC09234	AlceDHA_scf713952
Unigene8582	chr1	AC1B0110		DHC08779	AlceDHA_scf1369832
Unigene9309	chr1	AC1B0110		DHC23694	AlceDHA_scf814311
Unigene22204	chr1	AC1B0110		DHC09075	AlceDHA_scf1420217
Unigene28094	chr1	AC1B0110		DHC10236	AlceDHA_scf731168
Unigene12524		AC1B0110		DHC24498	AlceDHA_scf731168
CL780.Contig1	chr1	AC1B0120		DHC06519	AlceDHA_scf1455576
CL871.Contig3	chr1	AC1B0120		DHC03691	AlceDHA_c44624195
CL2322.Contig2	chr1	AC1B0120		DHC28334	AlceDHA_scf158085
CL2869.Contig1	chr1	AC1B0120		DHC06623	AlceDHA_scf452236
CL4851.Contig1	chr1	AC1B0120		DHC02431	AlceDHA_scf1189514
CL5562.Contig1	chr1	AC1B0120		DHC15987	AlceDHA_scf771995
Unigene8838	chr1	AC1B0120		DHC15112	AlceDHA_scf590888
Unigene10065	chr1	AC1B0120		DHC08491	AlceDHA_scf521191
Unigene11321	chr1	AC1B0120		DHC19738	AlceDHA_scf1167720
Unigene11486	chr1	AC1B0120		DHC15782	AlceDHA_scf1015398
Unigene12675	chr1	AC1B0120		DHC17609	AlceDHA_scf1346879
Unigene21192	chr1	AC1B0120		DHC01311	AlceDHA_scf300822
Unigene21601	chr1	AC1B0120		DHC16471	AlceDHA_scf1303801
Unigene23353	chr1	AC1B0120		DHC08049	AlceDHA_scf822311
Unigene24252	chr1	AC1B0120		DHC21905	AlceDHA_scf1303079
Unigene27215	chr1	AC1B0120		DHC15755	AlceDHA_scf1296877
Unigene27281	chr1	AC1B0120		DHC17715	AlceDHA_scf1385095
Unigene27289	chr1	AC1B0120		DHC18465	AlceDHA_scf1063181
Unigene27539	chr1	AC1B0120		DHC18883	AlceDHA_scf826899
Unigene28277	chr1	AC1B0120		DHC20680	AlceDHA_scf806520
Unigene28441	chr1	AC1B0120		DHC23048	AlceDHA_scf194235
Unigene29120	chr1	AC1B0120		DHC21006	AlceDHA_scf445946
CL2229.Contig1		AC1B0120		DHC04827	AlceDHA_scf93301
CL2229.Contig2		AC1B0120		DHC28431	AlceDHA_scf1443927
Unigene21172		AC1B0120		DHC26506	AlceDHA_scf281476
Unigene7827	chr1	AC1B0130		DHC15487	AlceDHA_scf259673
Unigene12706	chr1	AC1B0130		DHC20990	AlceDHA_scf634158
Unigene24475	chr1	AC1B0130		DHC07795	AlceDHA_c44655445
Unigene27556	chr1	AC1B0130		DHC18075	AlceDHA_scf1432232
CL1664.Contig1	chr1	AC1B0140		DHC08801	AlceDHA_scf1260223
CL3179.Contig1	chr1	AC1B0140		DHC18329	AlceDHA_scf1401881
Unigene24702	chr1	AC1B0140		DHC00851	AlceDHA_scf1062959				Chr1	20.472		Chr1	19.839		1
Unigene24703	chr1	AC1B0140		DHC00851	AlceDHA_scf1062959				Chr1	20.472		Chr1	19.839		1
Unigene24705	chr1	AC1B0140		DHC00851	AlceDHA_scf1062959				Chr1	20.472		Chr1	19.839		1
CL1013.Contig1	chr1	AC1B0150		DHC05464	AlceDHA_scf728427
CL3804.Contig1	chr1	AC1B0150		DHC07209	AlceDHA_scf173566
CL5962.Contig2	chr1	AC1B0150		DHC10286	AlceDHA_scf1433008
Unigene11073	chr1	AC1B0150		DHC11712	AlceDHA_scf291804				Chr1	21.716		Chr1	20.085		1
Unigene21118	chr1	AC1B0150		DHC24176	AlceDHA_scf1281119
Unigene27298	chr1	AC1B0150		DHC09317	AlceDHA_scf1292422
Unigene27346	chr1	AC1B0150		DHC18564	AlceDHA_scf681704
Unigene28659	chr1	AC1B0150		DHC28696	AlceDHA_scf1334333
CL1696.Contig3	chr1	AC1B0160		DHC11253	AlceDHA_scf848104
CL3986.Contig1	chr1	AC1B0160		DHC07282	AlceDHA_scf811292
Unigene29306	chr1	AC1B0160		DHC38391	AlceDHA_scf1219582
CL4170.Contig1	chr1	AC1B0170		DHC11870	AlceDHA_scf1285343
Unigene288	chr1	AC1B0170		DHC24701	AlceDHA_scf801449
Unigene29193	chr1	AC1B0170		DHC15351	AlceDHA_scf1211992
CL5421.Contig2	chr3	AC1B0170		DHC00386	AlceDHA_scf306666
CL3416.Contig2	chr1	AC1B0180		DHC08923	AlceDHA_scf1223988
CL4123.Contig1	chr1	AC1B0190		DHC18673	AlceDHA_scf337714				Chr1	27.018		Chr1	25.566		1
CL5155.Contig2	chr1	AC1B0190		DHC17507	AlceDHA_scf639397
Unigene2041	chr1	AC1B0190		DHC19922	AlceDHA_scf1203306
Unigene12020	chr1	AC1B0190		DHC09041	AlceDHA_scf458139
Unigene26222	chr1	AC1B0190		DHC29208	AlceDHA_scf446027
Unigene33086	chr1	AC1B0190		DHC11895	AlceDHA_scf661146
CL4123.Contig2		AC1B0190		DHC18673	AlceDHA_scf337714				Chr1	27.018		Chr1	25.566		1
Unigene718	chr1	AC1B0200		DHC21802	AlceDHA_scf1216371
Unigene4725	chr1	AC1B0200		DHC16425	AlceDHA_scf1108975
Unigene13501	chr1	AC1B0200		DHC01890	AlceDHA_scf1356954
Unigene13727	chr1	AC1B0200		DHC00578	AlceDHA_scf1105763				Chr1	28.053		Chr1	27.312		1
Unigene21951	chr1	AC1B0200		DHC29318	AlceDHA_c44000312
CL1839.Contig3	chr1	AC1B0210		DHC03087	AlceDHA_scf1452188
CL2267.Contig2	chr1	AC1B0210		DHC05823	AlceDHA_scf1141407
CL2439.Contig2	chr1	AC1B0210		DHC00864	AlceDHA_scf1081621
CL3698.Contig1	chr1	AC1B0210		DHC01413	AlceDHA_scf1440743
CL4720.Contig1	chr1	AC1B0210		DHC00766	AlceDHA_scf1291522				Chr1	35.344		Chr1	31.968		1
Unigene9613	chr1	AC1B0210		DHC11628	AlceDHA_scf61163
Unigene19904	chr1	AC1B0210		DHC08076	AlceDHA_scf1452188
Unigene23835	chr1	AC1B0210		DHC06782	AlceDHA_scf707073
Unigene25033	chr1	AC1B0210		DHC03321	AlceDHA_scf206914
Unigene29806	chr1	AC1B0210		DHC07572	AlceDHA_scf1368188
CL941.Contig2	chr1	AC1B0220		DHC17590	AlceDHA_scf1050615
Unigene8586	chr1	AC1B0220		DHC10716	AlceDHA_scf1377082
Unigene27197	chr1	AC1B0220		DHC32274	AlceDHA_scf1241013
Unigene27436	chr1	AC1B0220		DHC47085	AlceDHA_scf1432365
CL3723.Contig1	chr1	AC1B0230		DHC03886	AlceDHA_scf1414300				Chr1	37.666		Chr1	32.961		1
Unigene22364	chr1	AC1B0230		DHC07866	AlceDHA_scf475066
Unigene22730	chr1	AC1B0230		DHC01559	AlceDHA_scf1251701
Unigene27170	chr1	AC1B0230		DHC20444	AlceDHA_c43927051
Unigene27434	chr1	AC1B0230		DHC21455	AlceDHA_scf938808
Unigene28821	chr1	AC1B0230		DHC12609	AlceDHA_scf1282000
CL7146.Contig1	chr1	AC1B0240		DHC01136	AlceDHA_scf1437031
Unigene4000	chr1	AC1B0240		DHC11564	AlceDHA_scf244440
Unigene20351	chr1	AC1B0240		DHC03002	AlceDHA_scf703841
Unigene20353	chr1	AC1B0240		DHC03002	AlceDHA_scf703841
Unigene27615	chr1	AC1B0240		DHC20136	AlceDHA_scf278531
Unigene27763		AC1B0240		DHC26307	AlceDHA_scf1379170
CL1615.Contig2	chr1	AC1B0250		DHC00889	AlceDHA_scf1053147
CL4294.Contig1	chr1	AC1B0250		DHC08089	AlceDHA_scf1440643
Unigene8312	chr1	AC1B0250		DHC10238	AlceDHA_scf1403578
Unigene9352	chr1	AC1B0250		DHC18901	AlceDHA_scf999082
Unigene9683	chr1	AC1B0250		DHC02084	AlceDHA_scf358254
Unigene12490	chr1	AC1B0250		DHC05607	AlceDHA_scf55552
Unigene12516	chr1	AC1B0250		DHC01157	AlceDHA_scf330395				Chr1	42.033		Chr1	37.365		1
Unigene13324	chr1	AC1B0250		DHC16082	AlceDHA_scf471644
Unigene23879	chr1	AC1B0250		DHC04310	AlceDHA_scf1360916
Unigene27657	chr1	AC1B0250		DHC20964	AlceDHA_scf442829
CL1173.Contig1	chr1	AC1B0260		DHC03476	AlceDHA_scf874805
CL1476.Contig1	chr1	AC1B0260		DHC07424	AlceDHA_scf657081	Chr1	0		Chr1	44.789		Chr1	41.518		1
CL1751.Contig2	chr1	AC1B0260		DHC36361	AlceDHA_scf340023
CL2187.Contig2	chr1	AC1B0260		DHC12710	AlceDHA_scf890922
CL4988.Contig2	chr1	AC1B0260		DHC11487	AlceDHA_scf1013711
Unigene451	chr1	AC1B0260		DHC02958	AlceDHA_scf954323
Unigene11886	chr1	AC1B0260		DHC11487	AlceDHA_scf1013711
Unigene14019	chr1	AC1B0260		DHC07030	AlceDHA_scf1435865
Unigene20236	chr1	AC1B0260		DHC15003	AlceDHA_scf1384667
Unigene20237	chr1	AC1B0260		DHC15003	AlceDHA_scf1384667
Unigene23819	chr1	AC1B0260		DHC03476	AlceDHA_scf874805
Unigene27453	chr1	AC1B0260		DHC07671	AlceDHA_scf1332431
Unigene27533	chr1	AC1B0260		DHC16653	AlceDHA_scf1278153
Unigene27758	chr1	AC1B0260		DHC07175	AlceDHA_scf1394818
Unigene28029	chr1	AC1B0260		DHC30335	AlceDHA_scf925674
Unigene28773	chr1	AC1B0260		DHC16409	AlceDHA_scf898666
Unigene28874	chr1	AC1B0260		DHC03496	AlceDHA_scf399833
Unigene28982	chr1	AC1B0260		DHC25653	AlceDHA_scf1263921
CL5052.Contig2	chr1	AC1B0270		DHC09856	AlceDHA_scf1387967
Unigene6104	chr1	AC1B0270		DHC14430	AlceDHA_scf457582
Unigene12387	chr1	AC1B0270		DHC17352	AlceDHA_scf781837
Unigene21436	chr1	AC1B0270		DHC01511	AlceDHA_scf1279488
Unigene26719	chr1	AC1B0270		DHC02205	AlceDHA_scf29614
Unigene569	chr1	AC1B0280		DHC14251	AlceDHA_scf1103758
Unigene883	chr1	AC1B0290		DHC01238	AlceDHA_scf1331052	Chr1	2.413		Chr1	48.874		Chr1	44.315		1
Unigene1029	chr1	AC1B0290		DHC16845	AlceDHA_scf1346118
Unigene7840	chr1	AC1B0290		DHC10895	AlceDHA_scf1253252
Unigene10852	chr1	AC1B0290		DHC28850	AlceDHA_scf1347245
Unigene11446	chr1	AC1B0290		DHC16354	AlceDHA_scf146923
Unigene23596	chr1	AC1B0290		DHC02421	AlceDHA_scf1212983	Chr1	1.613		Chr1	48.464		Chr1	44.315		1
Unigene27557	chr1	AC1B0290		DHC09014	AlceDHA_scf1022717
Unigene28867	chr1	AC1B0290		DHC25464	AlceDHA_scf808541
Unigene29909	chr1	AC1B0290		DHC17761	AlceDHA_scf171453
CL4461.Contig1		AC1B0290		DHC23819	AlceDHA_scf1044768
CL4411.Contig3	chr1	AC1B0300		DHC45260	AlceDHA_scf1275297
CL6860.Contig1	chr1	AC1B0300		DHC34840	AlceDHA_scf1450275
Unigene12335	chr1	AC1B0300		DHC11972	AlceDHA_scf1257806
Unigene18087	chr1	AC1B0300		DHC04558	AlceDHA_scf1069839
Unigene21572	chr1	AC1B0300		DHC09547	AlceDHA_scf1019406
Unigene27691	chr1	AC1B0300		DHC04038	AlceDHA_scf1174194
CL903.Contig1		AC1B0300		DHC09180	AlceDHA_scf337042
Unigene7702		AC1B0300		DHC00876	AlceDHA_scf712050
Unigene25635		AC1B0300		DHC11219	AlceDHA_scf1405314
Unigene29815		AC1B0300		DHC00876	AlceDHA_scf712050
CL1254.Contig1	chr1	AC1B0310		DHC02286	AlceDHA_scf1269286
Unigene8679	chr1	AC1B0310		DHC19570	AlceDHA_scf321179
Unigene27362	chr1	AC1B0310		DHC24364	AlceDHA_scf1257806
Unigene5000		AC1B0310		DHC03720	AlceDHA_scf1248013
Unigene7978	chr1	AC1B0320		DHC26598	AlceDHA_scf1008430
Unigene10025	chr1	AC1B0320		DHC09175	AlceDHA_scf1206634
Unigene13359	chr1	AC1B0320		DHC02286	AlceDHA_scf1269286
Unigene25690	chr1	AC1B0320		DHC04778	AlceDHA_scf1341705
CL4276.Contig1	chr1	AC1B0330		DHC04443	AlceDHA_scf886394
CL6707.Contig1	chr1	AC1B0330		DHC04778	AlceDHA_scf1341705
Unigene13944	chr1	AC1B0330		DHC11169	AlceDHA_c44127933
Unigene28477	chr1	AC1B0330		DHC10927	AlceDHA_scf694784
CL6997.Contig1	chr1	AC1B0340		DHC12013	AlceDHA_scf218765	Chr4	53.917		Chr4	62.291		Chr4	62.741		1
Unigene28634		AC1B0340		DHC25873	AlceDHA_scf194429
CL5087.Contig1	chr1	AC1B0350		DHC11470	AlceDHA_scf1338555
CL6559.Contig2	chr1	AC1B0350		DHC07445	AlceDHA_scf1282266
Unigene9660	chr1	AC1B0350		DHC08017	AlceDHA_scf1433765
Unigene9661	chr1	AC1B0350		DHC08017	AlceDHA_scf1433765
Unigene16348	chr1	AC1B0350		DHC04691	AlceDHA_scf1439089
Unigene16349	chr1	AC1B0350		DHC04691	AlceDHA_scf1439089
Unigene19795	chr1	AC1B0350		DHC04691	AlceDHA_scf1439089
Unigene25691	chr1	AC1B0350		DHC01957	AlceDHA_c42785876
CL6505.Contig1		AC1B0350		DHC32838	AlceDHA_scf1439089
Unigene8549	chr1	AC1B0360		DHC05264	AlceDHA_scf1324167
Unigene12722	chr1	AC1B0360		DHC05879	AlceDHA_scf680031
Unigene27900	chr1	AC1B0360		DHC05879	AlceDHA_scf680031
Unigene30749	chr1	AC1B0360		DHC02672	AlceDHA_scf523744
CL825.Contig1	chr1	AC1B0370		DHC06949	AlceDHA_scf1432322
CL1810.Contig2	chr1	AC1B0370		DHC02846	AlceDHA_scf321118
CL2111.Contig1	chr1	AC1B0370		DHC09420	AlceDHA_scf1406365
CL2418.Contig1	chr1	AC1B0370		DHC04727	AlceDHA_scf1406365
Unigene5347	chr1	AC1B0370		DHC04984	AlceDHA_scf1441088
Unigene7817	chr1	AC1B0370		DHC24886	AlceDHA_c44262384
Unigene11325	chr1	AC1B0370		DHC05625	AlceDHA_scf830779
Unigene21792	chr1	AC1B0370		DHC05166	AlceDHA_scf1004128
Unigene26049	chr1	AC1B0370		DHC09681	AlceDHA_scf832629
Unigene26148	chr1	AC1B0370		DHC02846	AlceDHA_scf321118
Unigene27760	chr1	AC1B0370		DHC13983	AlceDHA_scf648829
Unigene28069	chr1	AC1B0370		DHC14252	AlceDHA_scf1373699
CL469.Contig2		AC1B0370		DHC02379	AlceDHA_scf1432322
CL1757.Contig2		AC1B0370		DHC03585	AlceDHA_scf192835
Unigene37000		AC1B0370		DHC03585	AlceDHA_scf192835
Unigene38247		AC1B0370		DHC03585	AlceDHA_scf192835
CL4215.Contig1	chr1	AC1B0380		DHC02150	AlceDHA_scf911534
CL5892.Contig1	chr1	AC1B0380		DHC19673	AlceDHA_scf1363128
Unigene8548	chr1	AC1B0380		DHC05264	AlceDHA_scf1324167
Unigene22500	chr1	AC1B0380		DHC17165	AlceDHA_scf867124
CL1654.Contig1	chr1	AC1B0390		DHC28853	AlceDHA_scf1400247
Unigene8808	chr1	AC1B0390		DHC41774	AlceDHA_scf1400247
CL2278.Contig1		AC1B0390		DHC20564	AlceDHA_scf763038
CL4949.Contig2	chr1	AC1B0400		DHC03810	AlceDHA_scf1335123	Chr1	8.426		Chr1	57.932		Chr1	54.52		1
CL7181.Contig1	chr1	AC1B0400		DHC16693	AlceDHA_scf1359903
Unigene5432	chr1	AC1B0400		DHC21182	AlceDHA_scf1048731
Unigene30039	chr1	AC1B0400		DHC23521	AlceDHA_scf1392047
Unigene32786	chr1	AC1B0400		DHC03428	AlceDHA_c40824820
Unigene3817		AC1B0400		DHC12917	AlceDHA_c43292447
Unigene11018		AC1B0400		DHC04250	AlceDHA_scf524220
Unigene35371		AC1B0400		DHC28791	AlceDHA_c43611823
CL7082.Contig2	chr1	AC1B0410		DHC07697	AlceDHA_scf1353271
Unigene1907	chr1	AC1B0410		DHC05341	AlceDHA_scf926310
Unigene6813	chr1	AC1B0410		DHC05038	AlceDHA_scf1177792
Unigene7992	chr1	AC1B0410		DHC05552	AlceDHA_scf856383
Unigene11734	chr1	AC1B0410		DHC05068	AlceDHA_scf1365924
Unigene11955	chr1	AC1B0410		DHC01773	AlceDHA_scf1016425
Unigene12712	chr1	AC1B0410		DHC24098	AlceDHA_scf987583
Unigene21412	chr1	AC1B0410		DHC11221	AlceDHA_scf1424959
Unigene24059	chr1	AC1B0410		DHC01799	AlceDHA_scf925154
Unigene28230	chr1	AC1B0410		DHC03012	AlceDHA_scf1247174
Unigene28602	chr1	AC1B0410		DHC05845	AlceDHA_scf1056028
Unigene29264	chr1	AC1B0410		DHC25878	AlceDHA_scf1379048
CL3545.Contig2		AC1B0410		DHC03610	AlceDHA_scf1255643
CL239.Contig1	chr1	AC1B0420		DHC01535	AlceDHA_scf1214751
CL1171.Contig1	chr1	AC1B0420		DHC30323	AlceDHA_scf120621
CL4273.Contig2	chr1	AC1B0420		DHC38064	AlceDHA_scf518533
CL5806.Contig1	chr1	AC1B0420		DHC03390	AlceDHA_scf1334220
Unigene4012	chr1	AC1B0420		DHC11844	AlceDHA_scf1367899
Unigene8339	chr1	AC1B0420		DHC10385	AlceDHA_scf1432455
Unigene8988	chr1	AC1B0420		DHC28531	AlceDHA_scf1033824
Unigene13141	chr1	AC1B0420		DHC10078	AlceDHA_scf1110452
Unigene27232	chr1	AC1B0420		DHC25497	AlceDHA_scf230842
Unigene28024	chr1	AC1B0420		DHC17892	AlceDHA_scf1023014
Unigene4920		AC1B0420		DHC28726	AlceDHA_scf971986
Unigene3798	chr1	AC1B0430		DHC09603	AlceDHA_scf1336731
Unigene30055	chr1	AC1B0430		DHC09603	AlceDHA_scf1336731
Unigene12905	chr1	AC1B0440		DHC19677	AlceDHA_scf1323921
Unigene21712	chr1	AC1B0440		DHC37877	AlceDHA_scf610248
Unigene28031	chr1	AC1B0440		DHC20012	AlceDHA_c43647535
CL1538.Contig4	chr1	AC1B0450		DHC01849	AlceDHA_scf188936
CL2287.Contig1	chr1	AC1B0450		DHC19256	AlceDHA_scf1338822
CL2287.Contig2	chr1	AC1B0450		DHC20302	AlceDHA_scf309364
CL5163.Contig1	chr1	AC1B0450		DHC17841	AlceDHA_c41955328
CL6446.Contig3	chr1	AC1B0450		DHC12844	AlceDHA_scf1133629
Unigene12264	chr1	AC1B0450		DHC22921	AlceDHA_scf1348165
Unigene12346	chr1	AC1B0450		DHC22037	AlceDHA_c43350289
Unigene23053	chr1	AC1B0450		DHC07664	AlceDHA_scf434126
Unigene25275	chr1	AC1B0450		DHC00242	AlceDHA_scf605753
Unigene13633	chr1	AC1B0460		DHC08153	AlceDHA_scf1340775
Unigene16383	chr1	AC1B0460		DHC13463	AlceDHA_scf868461
Unigene21290	chr1	AC1B0460		DHC38936	AlceDHA_scf491273
Unigene30059	chr1	AC1B0460		DHC17172	AlceDHA_scf1121639
Unigene31237		AC1B0460		DHC17172	AlceDHA_scf1121639
CL987.Contig2	chr1	AC1B0470		DHC32993	AlceDHA_scf1148368
CL3819.Contig1	chr1	AC1B0470		DHC17203	AlceDHA_scf1150204
Unigene22239	chr1	AC1B0470		DHC11956	AlceDHA_scf1379428
CL5965.Contig2	chr1	AC1B0480		DHC09245	AlceDHA_scf1358602
Unigene19729	chr1	AC1B0480		DHC03879	AlceDHA_scf854860
Unigene27493	chr1	AC1B0480		DHC09245	AlceDHA_scf1358602
Unigene10585		AC1B0490		DHC16303	AlceDHA_scf1352663
CL4300.Contig1	chr1	AC1B0500		DHC18734	AlceDHA_scf1392733
CL6810.Contig1	chr1	AC1B0500		DHC18111	AlceDHA_scf427823
Unigene3478	chr1	AC1B0500		DHC14024	AlceDHA_scf1091028
Unigene4295	chr1	AC1B0500		DHC23151	AlceDHA_c44821108
Unigene12949	chr1	AC1B0510		DHC12273	AlceDHA_scf1272682
Unigene23262		AC1B0510		DHC18289	AlceDHA_scf1240546
CL1460.Contig2	chr1	AC1B0520		DHC02258	AlceDHA_scf289324	Chr1	16.955		Chr1	62.141		Chr1	58.795		1
CL4006.Contig1	chr1	AC1B0520		DHC15896	AlceDHA_scf1105941
Unigene27623	chr1	AC1B0520		DHC13277	AlceDHA_scf581083
Unigene27998	chr1	AC1B0520		DHC12554	AlceDHA_scf1345079
Unigene9260	chr1	AC1B0530		DHC15489	AlceDHA_scf448748
Unigene24771	chr1	AC1B0530		DHC13253	AlceDHA_scf855817
CL186.Contig1	chr1	AC1B0540		DHC01600	AlceDHA_scf1010037
CL4236.Contig1	chr1	AC1B0540		DHC12761	AlceDHA_scf313156
CL4517.Contig3	chr1	AC1B0540		DHC19224	AlceDHA_scf172633
Unigene7178	chr1	AC1B0540		DHC28115	AlceDHA_scf150405
Unigene12485	chr1	AC1B0540		DHC04552	AlceDHA_scf1103383
Unigene26168	chr1	AC1B0540		DHC07777	AlceDHA_scf85698
Unigene27800	chr1	AC1B0540		DHC09069	AlceDHA_scf1317334
Unigene27837	chr1	AC1B0540		DHC03594	AlceDHA_scf1311383
Unigene29151	chr1	AC1B0540		DHC07289	AlceDHA_scf427610
Unigene7333	chr1	AC1B0550		DHC07847	AlceDHA_scf483039
Unigene8520	chr1	AC1B0550		DHC04050	AlceDHA_scf1306891
Unigene9515	chr1	AC1B0550		DHC04737	AlceDHA_scf212383
Unigene14064	chr1	AC1B0550		DHC16579	AlceDHA_scf1271912
Unigene15685	chr1	AC1B0550		DHC00558	AlceDHA_scf1113907
Unigene22698	chr1	AC1B0550		DHC15261	AlceDHA_scf1341964
Unigene27309	chr1	AC1B0550		DHC21765	AlceDHA_scf46048
Unigene30558	chr1	AC1B0550		DHC03402	AlceDHA_scf686898
Unigene7170		AC1B0550		DHC07847	AlceDHA_scf483039
CL7131.Contig2	chr1	AC1B0560		DHC08103	AlceDHA_scf182335
Unigene8804	chr1	AC1B0560		DHC06883	AlceDHA_scf1402211
Unigene11417	chr1	AC1B0560		DHC19114	AlceDHA_scf1236886
CL6073.Contig1	chr1	AC1B0570		DHC06062	AlceDHA_scf1233574
Unigene3431	chr1	AC1B0570		DHC20315	AlceDHA_scf1454192
Unigene5534	chr1	AC1B0570		DHC07517	AlceDHA_scf1338829
Unigene13292	chr1	AC1B0570		DHC03326	AlceDHA_scf1184032	Chr1	20.575		Chr1	67.249		Chr1	62.725		1
Unigene13757	chr1	AC1B0570		DHC18132	AlceDHA_c43702167
Unigene19882	chr1	AC1B0570		DHC00380	AlceDHA_scf975473	Chr1	20.575		Chr1	67.453		Chr1	62.725		1
Unigene21063	chr1	AC1B0570		DHC12943	AlceDHA_scf1198856
Unigene26617	chr1	AC1B0570		DHC22841	AlceDHA_scf1152866
Unigene28032	chr1	AC1B0570		DHC20438	AlceDHA_scf796149
Unigene31241	chr1	AC1B0570		DHC02041	AlceDHA_scf74533	Chr1	20.575		Chr1	66.839		Chr1	62.479		1
CL3740.Contig1		AC1B0570		DHC12721	AlceDHA_scf83488
Unigene24307	chr1	AC1B0580		DHC16385	AlceDHA_scf1419739
CL1734.Contig2	chr1	AC1B0590		DHC12571	AlceDHA_scf1309141
CL3535.Contig1	chr1	AC1B0590		DHC09862	AlceDHA_scf1397605
Unigene3229	chr1	AC1B0590		DHC11201	AlceDHA_c42378551
Unigene9191	chr1	AC1B0590		DHC03737	AlceDHA_scf169941
CL2716.Contig1	chr1	AC1B0600		DHC02976	AlceDHA_scf983734
Unigene7869	chr1	AC1B0610		DHC10821	AlceDHA_scf1403511
Unigene10812	chr1	AC1B0610		DHC18029	AlceDHA_scf1330677
Unigene13613	chr1	AC1B0610		DHC12042	AlceDHA_scf854458
Unigene25595	chr1	AC1B0610		DHC02145	AlceDHA_scf946476
CL402.Contig2		AC1B0610		DHC38027	AlceDHA_scf592768				Chr2	83.747		Chr2	82.067		1
Unigene20884	chr1	AC1B0620		DHC06039	AlceDHA_scf1122053				Chr1	71.854		Chr1	67.33		1
Unigene29350	chr1	AC1B0620		DHC06039	AlceDHA_scf1122053				Chr1	71.854		Chr1	67.33		1
CL1838.Contig1	chr1	AC1B0630		DHC01368	AlceDHA_c42905058
CL4620.Contig1	chr1	AC1B0630		DHC05268	AlceDHA_scf1246032
CL6412.Contig2	chr1	AC1B0630		DHC23962	AlceDHA_scf895848
Unigene5237	chr1	AC1B0630		DHC09421	AlceDHA_scf1080085				Chr1	72.677		Chr1	68.343		1
Unigene5238	chr1	AC1B0630		DHC09421	AlceDHA_scf1080085				Chr1	72.677		Chr1	68.343		1
Unigene8499	chr1	AC1B0630		DHC11200	AlceDHA_scf1358196
Unigene12719	chr1	AC1B0630		DHC06440	AlceDHA_scf1244381
Unigene20883	chr1	AC1B0630		DHC06039	AlceDHA_scf1122053				Chr1	71.854		Chr1	67.33		1
Unigene21194	chr1	AC1B0630		DHC07371	AlceDHA_scf1089141
Unigene27584	chr1	AC1B0630		DHC14265	AlceDHA_c41390466
Unigene28124	chr1	AC1B0630		DHC19127	AlceDHA_scf1414950
Unigene30188		AC1B0630		DHC06397	AlceDHA_scf1080085				Chr1	72.677		Chr1	68.343		1
CL1473.Contig1	chr1	AC1B0640		DHC17022	AlceDHA_scf955502
CL5204.Contig2	chr1	AC1B0640		DHC17258	AlceDHA_scf444520
Unigene6670	chr1	AC1B0640		DHC00847	AlceDHA_scf822624
Unigene11305	chr1	AC1B0640		DHC03634	AlceDHA_scf502480
Unigene12554	chr1	AC1B0640		DHC06950	AlceDHA_scf1174796
Unigene12656	chr1	AC1B0640		DHC03163	AlceDHA_scf1407084				Chr1	74.553		Chr1	69.601		1
Unigene27683	chr1	AC1B0640		DHC23111	AlceDHA_scf53390
Unigene28171	chr1	AC1B0640		DHC16333	AlceDHA_scf1404615
Unigene34913	chr1	AC1B0640		DHC17258	AlceDHA_scf444520
Unigene28592		AC1B0640		DHC19405	AlceDHA_scf733356
Unigene30417	chr1	AC1B0650		DHC00544	AlceDHA_scf1450417
Unigene23628		AC1B0650		DHC04491	AlceDHA_scf1405355
Unigene28272		AC1B0650		DHC26692	AlceDHA_scf894164
Unigene4865	chr1	AC1B0660		DHC19775	AlceDHA_scf806540
Unigene24045	chr1	AC1B0660		DHC04892	AlceDHA_scf1380335
CL3413.Contig3	chr1	AC1B0670		DHC05993	AlceDHA_scf617273
Unigene14028	chr1	AC1B0670		DHC04115	AlceDHA_scf1080074
Unigene27670	chr1	AC1B0670		DHC15942	AlceDHA_scf373155
CL1235.Contig1	chr1	AC1B0680		DHC09087	AlceDHA_scf1180594
CL5040.Contig1	chr1	AC1B0680		DHC18124	AlceDHA_scf1280870
CL5347.Contig1	chr1	AC1B0680		DHC10859	AlceDHA_scf1253198
Unigene3888	chr1	AC1B0680		DHC06632	AlceDHA_scf545959				Chr1	78.375		Chr1	74.562		1
Unigene6440	chr1	AC1B0680		DHC01127	AlceDHA_c44814496
Unigene7966	chr1	AC1B0680		DHC23534	AlceDHA_scf1455262
Unigene13281	chr1	AC1B0680		DHC09325	AlceDHA_scf1121891
Unigene19855	chr1	AC1B0680		DHC04133	AlceDHA_scf1429267
Unigene21423	chr1	AC1B0680		DHC03543	AlceDHA_scf1033564
Unigene27241	chr1	AC1B0680		DHC25491	AlceDHA_scf314552
Unigene27582	chr1	AC1B0680		DHC23770	AlceDHA_scf1421542
Unigene29707	chr1	AC1B0680		DHC02175	AlceDHA_scf977275
Unigene30153	chr1	AC1B0680		DHC04133	AlceDHA_scf1429267
Unigene12691		AC1B0680		DHC13248	AlceDHA_scf289018
Unigene8391	chr1	AC1B0690		DHC10551	AlceDHA_scf1231140
Unigene12768	chr1	AC1B0690		DHC03717	AlceDHA_scf213630
Unigene12769	chr1	AC1B0690		DHC03717	AlceDHA_scf213630
Unigene27619	chr1	AC1B0690		DHC15668	AlceDHA_scf1409002
Unigene29501	chr1	AC1B0690		DHC28465	AlceDHA_scf1315699
Unigene11016	chr1	AC1B0700		DHC27558	AlceDHA_scf609836
Unigene12012	chr1	AC1B0700		DHC01971	AlceDHA_c43842275
Unigene12133	chr1	AC1B0700		DHC36836	AlceDHA_scf1020392
Unigene12134	chr1	AC1B0700		DHC31408	AlceDHA_scf1020392
Unigene23129	chr1	AC1B0700		DHC00775	AlceDHA_scf913849	Chr1	34.795		Chr1	82.55		Chr1	79.235		1
Unigene28235	chr1	AC1B0700		DHC18649	AlceDHA_scf1398006
Unigene29257	chr1	AC1B0700		DHC12058	AlceDHA_scf444833
Unigene24422		AC1B0700		DHC20127	AlceDHA_scf1346982	Chr1	34.795		Chr1	83.373		Chr1	79.481		1
CL1177.Contig1	chr1	AC1B0710		DHC23772	AlceDHA_scf548767
Unigene27392	chr1	AC1B0710		DHC17305	AlceDHA_scf1381363
Unigene27724	chr1	AC1B0710		DHC23012	AlceDHA_c40325752
Unigene27991	chr1	AC1B0710		DHC22820	AlceDHA_scf902379
Unigene12467	chr1	AC1B0720		DHC08785	AlceDHA_scf1332042
Unigene7192		AC1B0720		DHC17141	AlceDHA_scf412169
Unigene12752	chr1	AC1B0730		DHC09171	AlceDHA_scf1025689
Unigene31573	chr1	AC1B0730		DHC03114	AlceDHA_scf1450090
Unigene721	chr1	AC1B0740		DHC04824	AlceDHA_scf1034098
Unigene7609	chr1	AC1B0740		DHC12447	AlceDHA_scf913127
Unigene13073	chr1	AC1B0740		DHC12447	AlceDHA_scf913127
Unigene23271	chr1	AC1B0740		DHC16383	AlceDHA_scf1120604
Unigene29415	chr1	AC1B0740		DHC04632	AlceDHA_scf372807
Unigene30702	chr1	AC1B0740		DHC23265	AlceDHA_scf1205379
Unigene12040	chr1	AC1B0750		DHC19212	AlceDHA_scf1150388
Unigene28252	chr1	AC1B0750		DHC01513	AlceDHA_scf1384958
CL3929.Contig1	chr1	AC1B0760		DHC17840	AlceDHA_scf1021139
CL4839.Contig1	chr1	AC1B0760		DHC28584	AlceDHA_scf706229
Unigene24369		AC1B0760		DHC17840	AlceDHA_scf1021139
CL2476.Contig1	chr1	AC1B0770		DHC02397	AlceDHA_scf937668
Unigene22457	chr1	AC1B0770		DHC07025	AlceDHA_c44510676
Unigene22458	chr1	AC1B0770		DHC07025	AlceDHA_c44510676
CL121.Contig1	chr1	AC1B0780		DHC05484	AlceDHA_scf1019927
CL6467.Contig1	chr1	AC1B0780		DHC17759	AlceDHA_scf245916
Unigene14142	chr1	AC1B0780		DHC30117	AlceDHA_scf1136972
Unigene14144	chr1	AC1B0780		DHC33157	AlceDHA_scf1265769
Unigene14740	chr1	AC1B0780		DHC21415	AlceDHA_scf417344
Unigene28652		AC1B0780		DHC00679	AlceDHA_scf650847
CL2951.Contig1	chr1	AC1B0790		DHC21656	AlceDHA_scf397989
Unigene12363	chr1	AC1B0790		DHC11810	AlceDHA_scf1279105
Unigene20589	chr1	AC1B0790		DHC24128	AlceDHA_c42791292
Unigene20591	chr1	AC1B0790		DHC24128	AlceDHA_c42791292
Unigene30323	chr1	AC1B0790		DHC17103	AlceDHA_scf856986
CL2591.Contig1	chr1	AC1B0800		DHC00026	AlceDHA_scf320767
CL3464.Contig1	chr1	AC1B0800		DHC09214	AlceDHA_scf672752
CL3955.Contig2	chr1	AC1B0800		DHC08189	AlceDHA_scf222494
CL5888.Contig2	chr1	AC1B0800		DHC11867	AlceDHA_c44748379
Unigene947	chr1	AC1B0800		DHC13739	AlceDHA_scf1030451
Unigene4368	chr1	AC1B0800		DHC18619	AlceDHA_scf351229
Unigene7365	chr1	AC1B0800		DHC08407	AlceDHA_scf790692
Unigene10708	chr1	AC1B0800		DHC06270	AlceDHA_scf302925	Chr1	43.303		Chr1	93.291		Chr1	87.124		1
Unigene12099	chr1	AC1B0800		DHC17061	AlceDHA_scf304304
Unigene14024	chr1	AC1B0800		DHC13739	AlceDHA_scf1030451
Unigene14458	chr1	AC1B0800		DHC18000	AlceDHA_scf1436103
Unigene27282	chr1	AC1B0800		DHC22471	AlceDHA_scf577681
Unigene28346	chr1	AC1B0800		DHC00635	AlceDHA_scf1151281	Chr1	43.303		Chr1	93.291		Chr1	87.124		1
Unigene29552	chr1	AC1B0800		DHC00492	AlceDHA_scf1363161
Unigene30057	chr1	AC1B0800		DHC08407	AlceDHA_scf790692
Unigene33231	chr1	AC1B0800		DHC06270	AlceDHA_scf302925	Chr1	43.303		Chr1	93.291		Chr1	87.124		1
Unigene7196		AC1B0800		DHC06270	AlceDHA_scf302925	Chr1	43.303		Chr1	93.291		Chr1	87.124		1
Unigene28666	chr1	AC1B0810		DHC04467	AlceDHA_scf554181
Unigene13485	chr1	AC1B0820		DHC01804	AlceDHA_scf1432480
CL69.Contig1	chr1	AC1B0830		DHC11246	AlceDHA_scf1345563
CL406.Contig1	chr1	AC1B0830		DHC10759	AlceDHA_scf601666
CL3219.Contig1	chr1	AC1B0830		DHC01244	AlceDHA_scf1416531
Unigene9186	chr1	AC1B0830		DHC25563	AlceDHA_scf926801
Unigene13309	chr1	AC1B0830		DHC26593	AlceDHA_c42460531
Unigene14837	chr1	AC1B0830		DHC13095	AlceDHA_scf1279794
Unigene23458	chr1	AC1B0830		DHC10463	AlceDHA_scf919985
Unigene27327	chr1	AC1B0830		DHC02285	AlceDHA_scf951252
Unigene30641	chr1	AC1B0830		DHC01244	AlceDHA_scf1416531
Unigene14221		AC1B0830		DHC10252	AlceDHA_scf1443615
Unigene25325		AC1B0830		DHC25233	AlceDHA_scf1319020
Unigene36299		AC1B0830		DHC28272	AlceDHA_scf504722
Unigene31467		AC1B0840		DHC03617	AlceDHA_scf787990
CL1155.Contig2	chr1	AC1B0850		DHC32549	AlceDHA_scf1169267
CL2027.Contig1	chr1	AC1B0850		DHC16047	AlceDHA_scf941301
CL3150.Contig2	chr1	AC1B0850		DHC20088	AlceDHA_scf1188905
CL3212.Contig1	chr1	AC1B0850		DHC00164	AlceDHA_scf1431366
CL3634.Contig1	chr1	AC1B0850		DHC02895	AlceDHA_scf387609
Unigene5399	chr1	AC1B0850		DHC02166	AlceDHA_scf1002711	Chr1	46.542		Chr1	98.835		Chr1	95.289		1
Unigene6556	chr1	AC1B0850		DHC06619	AlceDHA_scf1336164
Unigene7602	chr1	AC1B0850		DHC01705	AlceDHA_scf1372110
Unigene13912	chr1	AC1B0850		DHC04435	AlceDHA_scf860738
Unigene14008	chr1	AC1B0850		DHC05449	AlceDHA_scf1394074
Unigene14156	chr1	AC1B0850		DHC06572	AlceDHA_scf601207
Unigene14874	chr1	AC1B0850		DHC11276	AlceDHA_scf204996
Unigene26331	chr1	AC1B0850		DHC03419	AlceDHA_scf447368
Unigene27482	chr1	AC1B0850		DHC10654	AlceDHA_scf1397198
Unigene28253	chr1	AC1B0850		DHC18729	AlceDHA_scf330655
Unigene28278	chr1	AC1B0850		DHC14920	AlceDHA_scf1078946
Unigene28484	chr1	AC1B0850		DHC20088	AlceDHA_scf1188905
Unigene31285	chr1	AC1B0850		DHC00729	AlceDHA_scf1019523
Unigene39627	chr1	AC1B0850		DHC00729	AlceDHA_scf1019523
Unigene4364		AC1B0850		DHC21633	AlceDHA_scf1365104
Unigene5955		AC1B0850		DHC15551	AlceDHA_c42182515
Unigene5956		AC1B0850		DHC15551	AlceDHA_c42182515
Unigene13121		AC1B0850		DHC39159	AlceDHA_scf1017794
Unigene13170		AC1B0850		DHC05034	AlceDHA_scf1436558
CL71.Contig1	chr1	AC1B0860		DHC00372	AlceDHA_scf1416115
CL2152.Contig1	chr1	AC1B0870		DHC07003	AlceDHA_scf76070
Unigene9596	chr1	AC1B0870		DHC20285	AlceDHA_scf1425282
Unigene10318	chr1	AC1B0870		DHC25230	AlceDHA_scf844912
Unigene27865	chr1	AC1B0870		DHC07270	AlceDHA_scf904915
CL6230.Contig2	chr1	AC1B0880		DHC13465	AlceDHA_scf313380
Unigene268	chr1	AC1B0880		DHC07127	AlceDHA_scf40122
Unigene27886	chr1	AC1B0880		DHC24502	AlceDHA_scf932511
Unigene6833		AC1B0880		DHC03391	AlceDHA_c39591260
CL4242.Contig2	chr1	AC1B0890		DHC12026	AlceDHA_scf1327560
CL5687.Contig1	chr1	AC1B0890		DHC34274	AlceDHA_scf1418372
CL6562.Contig1	chr1	AC1B0890		DHC01467	AlceDHA_scf1162855
Unigene13535	chr1	AC1B0890		DHC06977	AlceDHA_scf1022436
Unigene27761	chr1	AC1B0890		DHC12799	AlceDHA_c44519134
Unigene6656	chr1	AC1B0900		DHC05315	AlceDHA_scf1370326
Unigene7749	chr1	AC1B0900		DHC09111	AlceDHA_c44522574
Unigene28387	chr1	AC1B0900		DHC11116	AlceDHA_scf1374873
CL526.Contig1		AC1B0900		DHC04761	AlceDHA_scf1160132
CL761.Contig3		AC1B0900		DHC09831	AlceDHA_scf411600
CL761.Contig4		AC1B0900		DHC32864	AlceDHA_scf411600
CL4887.Contig2		AC1B0900		DHC04761	AlceDHA_scf1160132
Unigene29049		AC1B0900		DHC09831	AlceDHA_scf411600
Unigene30522		AC1B0900		DHC31615	AlceDHA_scf569633
CL2043.Contig4	chr1	AC1B0910		DHC07869	AlceDHA_scf706153
CL3431.Contig2	chr1	AC1B0910		DHC04657	AlceDHA_scf686
CL5696.Contig1	chr1	AC1B0910		DHC03241	AlceDHA_scf969918
Unigene6067	chr1	AC1B0910		DHC00177	AlceDHA_scf1446350
Unigene11103	chr1	AC1B0910		DHC03426	AlceDHA_scf1346769
Unigene13017	chr1	AC1B0910		DHC17875	AlceDHA_scf56368
Unigene13481	chr1	AC1B0910		DHC13468	AlceDHA_scf1316836
Unigene15002	chr1	AC1B0910		DHC06436	AlceDHA_scf317058
Unigene18853	chr1	AC1B0910		DHC12333	AlceDHA_scf133072
Unigene21677	chr1	AC1B0910		DHC03875	AlceDHA_scf1454372
Unigene22018	chr1	AC1B0910		DHC03540	AlceDHA_scf744519
Unigene23956	chr1	AC1B0910		DHC00177	AlceDHA_scf1446350
Unigene27668	chr1	AC1B0910		DHC27951	AlceDHA_scf1443351
Unigene27696	chr1	AC1B0910		DHC12957	AlceDHA_scf484551
Unigene27779	chr1	AC1B0910		DHC19810	AlceDHA_scf899866
Unigene27946	chr1	AC1B0910		DHC15591	AlceDHA_scf1435217
Unigene28650	chr1	AC1B0910		DHC05403	AlceDHA_scf240801
Unigene28999	chr1	AC1B0910		DHC00177	AlceDHA_scf1446350
Unigene29104	chr1	AC1B0910		DHC11252	AlceDHA_scf812591
Unigene29682	chr1	AC1B0910		DHC20596	AlceDHA_c44710305
Unigene30946	chr1	AC1B0910		DHC15591	AlceDHA_scf1435217
Unigene32605	chr1	AC1B0910		DHC03989	AlceDHA_scf495899
Unigene31643		AC1B0910		DHC19929	AlceDHA_scf986501
CL1077.Contig2	chr1	AC1B0920		DHC07950	AlceDHA_scf1359586
CL1280.Contig1	chr1	AC1B0920		DHC11279	AlceDHA_scf1318729
CL2282.Contig1	chr1	AC1B0920		DHC34244	AlceDHA_c44552914
CL5275.Contig2	chr1	AC1B0920		DHC26018	AlceDHA_scf1415750
CL5428.Contig1	chr1	AC1B0920		DHC24146	AlceDHA_scf1074642
Unigene6076	chr1	AC1B0920		DHC05864	AlceDHA_scf643439
Unigene11639	chr1	AC1B0920		DHC10806	AlceDHA_c44178871
Unigene12765	chr1	AC1B0920		DHC06905	AlceDHA_scf1016092
Unigene16200	chr1	AC1B0920		DHC01774	AlceDHA_scf1052628
Unigene26551	chr1	AC1B0920		DHC16146	AlceDHA_scf1444972
Unigene28619	chr1	AC1B0920		DHC06306	AlceDHA_scf344933
CL4871.Contig1	chr1	AC1B0930		DHC16783	AlceDHA_c44548096
Unigene6424	chr1	AC1B0930		DHC01659	AlceDHA_scf673106	Chr1	57.976		Chr1	107.661		Chr1	110.033		1
Unigene27310	chr1	AC1B0930		DHC03987	AlceDHA_scf640828
Unigene28882	chr1	AC1B0930		DHC19377	AlceDHA_scf1160912
CL4556.Contig2	chr1	AC1B0940		DHC12336	AlceDHA_scf1260376
CL5373.Contig2	chr1	AC1B0940		DHC09119	AlceDHA_scf925736
CL36.Contig1	chr1	AC1B0950		DHC07560	AlceDHA_scf815688
CL888.Contig2	chr1	AC1B0950		DHC06282	AlceDHA_scf1349636
Unigene7540	chr1	AC1B0950		DHC08529	AlceDHA_scf1253908
Unigene11102	chr1	AC1B0950		DHC19158	AlceDHA_scf1310941
Unigene12285	chr1	AC1B0950		DHC14057	AlceDHA_scf1364828
Unigene14003	chr1	AC1B0950		DHC01472	AlceDHA_scf689203
Unigene16122	chr1	AC1B0950		DHC15735	AlceDHA_c42870784
Unigene21339	chr1	AC1B0950		DHC09362	AlceDHA_scf934840
Unigene23220	chr1	AC1B0950		DHC03784	AlceDHA_scf1425515
Unigene27470	chr1	AC1B0950		DHC25927	AlceDHA_scf1379635
Unigene27803	chr1	AC1B0950		DHC30914	AlceDHA_scf656730
Unigene28782	chr1	AC1B0950		DHC07747	AlceDHA_scf1272345
Unigene28841	chr1	AC1B0950		DHC27268	AlceDHA_scf726008
Unigene28935	chr1	AC1B0950		DHC15215	AlceDHA_c43054425
CL180.Contig1		AC1B0950		DHC21314	AlceDHA_scf990078
Unigene34485		AC1B0950		DHC15786	AlceDHA_scf1310941
CL3956.Contig2	chr1	AC1B0960		DHC22662	AlceDHA_scf325934
Unigene4653	chr1	AC1B0960		DHC18261	AlceDHA_scf586043
Unigene8795	chr1	AC1B0960		DHC21749	AlceDHA_scf1316009
Unigene11909	chr1	AC1B0960		DHC22412	AlceDHA_scf1221764
Unigene13713	chr1	AC1B0960		DHC01713	AlceDHA_scf707528
Unigene23221	chr1	AC1B0960		DHC03784	AlceDHA_scf1425515
Unigene40541		AC1B0960		DHC07047	AlceDHA_scf707528
CL531.Contig4	chr1	AC1B0970		DHC36172	AlceDHA_scf713149
Unigene4625	chr1	AC1B0970		DHC09753	AlceDHA_scf1450451
Unigene21173	chr1	AC1B0970		DHC05235	AlceDHA_scf1228608
Unigene23672	chr1	AC1B0970		DHC03410	AlceDHA_scf712499
Unigene24799	chr1	AC1B0970		DHC00254	AlceDHA_c44506790
Unigene27869	chr1	AC1B0970		DHC02602	AlceDHA_scf438943
Unigene28728	chr1	AC1B0970		DHC01733	AlceDHA_scf625128
CL7012.Contig1	chr1	AC1B0980		DHC13618	AlceDHA_scf268059
Unigene11284	chr1	AC1B0980		DHC08859	AlceDHA_scf1188125
Unigene11285	chr1	AC1B0980		DHC08859	AlceDHA_scf1188125
Unigene10374	chr1	AC1B0990		DHC21750	AlceDHA_scf778021
Unigene13711	chr1	AC1B0990		DHC05177	AlceDHA_scf57513
Unigene21198	chr1	AC1B0990		DHC24370	AlceDHA_scf888974	Chr1	70.935		Chr1	123.382		Chr1	124.072		1
Unigene21454	chr1	AC1B0990		DHC02241	AlceDHA_scf638444
Unigene24445	chr1	AC1B0990		DHC17836	AlceDHA_scf115695
Unigene28051	chr1	AC1B0990		DHC13210	AlceDHA_scf1321937
Unigene28704	chr1	AC1B0990		DHC30227	AlceDHA_scf1322067
Unigene24446		AC1B0990		DHC50282	AlceDHA_scf115695
CL1461.Contig1	chr2	AC2B0010		DHC05229	AlceDHA_scf472647
CL2062.Contig2	chr2	AC2B0010		DHC02282	AlceDHA_scf529754
CL5468.Contig1	chr2	AC2B0010		DHC00046	AlceDHA_c44331870
Unigene6770	chr2	AC2B0010		DHC06338	AlceDHA_scf1240071
Unigene10195	chr2	AC2B0020		DHC18805	AlceDHA_scf1388678
Unigene23766	chr2	AC2B0020		DHC00969	AlceDHA_scf116734
Unigene28245	chr2	AC2B0020		DHC16321	AlceDHA_c44408608
Unigene29369	chr2	AC2B0020		DHC12831	AlceDHA_scf1030879
Unigene32079	chr2	AC2B0020		DHC12831	AlceDHA_scf1030879
Unigene37455	chr2	AC2B0020		DHC03522	AlceDHA_scf1246272
CL1582.Contig3	chr2	AC2B0030		DHC20928	AlceDHA_scf1250190
CL2646.Contig3	chr2	AC2B0030		DHC09242	AlceDHA_scf1391575
Unigene6458	chr2	AC2B0030		DHC08682	AlceDHA_scf399169
Unigene6459	chr2	AC2B0030		DHC08682	AlceDHA_scf399169
Unigene27689	chr2	AC2B0030		DHC23444	AlceDHA_scf191071
Unigene27880	chr2	AC2B0030		DHC39012	AlceDHA_scf1403207
CL6217.Contig2	chr2	AC2B0040		DHC05108	AlceDHA_scf1361201	Chr2	3.24		Chr2	2.286		Chr2	7.404		1
Unigene18310	chr2	AC2B0040		DHC00791	AlceDHA_scf497614
Unigene21578	chr2	AC2B0040		DHC41153	AlceDHA_scf1061859
Unigene27285	chr2	AC2B0040		DHC03296	AlceDHA_scf782590
Unigene27609	chr2	AC2B0040		DHC33125	AlceDHA_scf829984
Unigene28076	chr2	AC2B0040		DHC03072	AlceDHA_scf992727
Unigene29540	chr2	AC2B0040		DHC06897	AlceDHA_scf410862
Unigene32459	chr2	AC2B0040		DHC06897	AlceDHA_scf410862
CL5930.Contig1	chr2	AC2B0050		DHC06175	AlceDHA_scf1324229	Chr2	4.853					Chr2	8.66		1
Unigene8753	chr2	AC2B0050		DHC08617	AlceDHA_scf154665
Unigene9937	chr2	AC2B0050		DHC25675	AlceDHA_scf234728
Unigene25321	chr2	AC2B0050		DHC01063	AlceDHA_scf659998
Unigene26072	chr2	AC2B0050		DHC04445	AlceDHA_scf1391798	Chr2	7.3		Chr2	4.827		Chr2	10.176		1
Unigene26860	chr2	AC2B0050		DHC09918	AlceDHA_c41893286
CL3670.Contig4	chr2	AC2B0060		DHC00216	AlceDHA_c40496022
CL4197.Contig1	chr2	AC2B0060		DHC00927	AlceDHA_scf1453931	Chr4	69.08		Chr4	81.607		Chr4	83.201		1
CL5785.Contig1	chr2	AC2B0060		DHC01675	AlceDHA_scf545314
CL5930.Contig2	chr2	AC2B0060		DHC06175	AlceDHA_scf1324229	Chr2	4.853					Chr2	8.66		1
Unigene162	chr2	AC2B0060		DHC04203	AlceDHA_scf1251517
Unigene10498	chr2	AC2B0060		DHC02282	AlceDHA_scf529754
Unigene10951	chr2	AC2B0060		DHC20781	AlceDHA_scf329594
Unigene11196	chr2	AC2B0060		DHC08509	AlceDHA_scf317123
Unigene12527	chr2	AC2B0060		DHC18270	AlceDHA_scf1031154
Unigene13879	chr2	AC2B0060		DHC12962	AlceDHA_scf1025904
Unigene22494	chr2	AC2B0060		DHC17780	AlceDHA_c43353533
Unigene22495	chr2	AC2B0060		DHC17780	AlceDHA_c43353533
Unigene23526	chr2	AC2B0060		DHC00784	AlceDHA_scf9869
Unigene24699	chr2	AC2B0060		DHC07770	AlceDHA_scf37672
Unigene26908	chr2	AC2B0060		DHC00216	AlceDHA_c40496022
Unigene27953	chr2	AC2B0060		DHC07770	AlceDHA_scf37672
Unigene27988	chr2	AC2B0060		DHC01283	AlceDHA_scf811320
Unigene29181	chr2	AC2B0060		DHC16523	AlceDHA_scf1412046
CL3670.Contig2	chr2	AC2B0070		DHC00216	AlceDHA_c40496022
CL5148.Contig1	chr2	AC2B0070		DHC05999	AlceDHA_scf1135371
Unigene24370	chr2	AC2B0080		DHC12272	AlceDHA_scf1119254
Unigene25370	chr2	AC2B0080		DHC00581	AlceDHA_scf1421482
Unigene25371	chr2	AC2B0080		DHC00581	AlceDHA_scf1421482
Unigene12323		AC2B0080		DHC27062	AlceDHA_scf1438936
CL7066.Contig7	chr2	AC2B0090		DHC13265	AlceDHA_scf983969
Unigene24250	chr2	AC2B0090		DHC01892	AlceDHA_scf531073
Unigene27600	chr2	AC2B0090		DHC12218	AlceDHA_scf1447503
CL626.Contig1		AC2B0090		DHC29337	AlceDHA_scf1348811
CL3781.Contig1	chr2	AC2B0100		DHC11772	AlceDHA_scf1254947
CL4597.Contig2	chr2	AC2B0100		DHC08998	AlceDHA_scf592240
CL5188.Contig2	chr2	AC2B0100		DHC12965	AlceDHA_scf1425637
CL5610.Contig1	chr2	AC2B0100		DHC04231	AlceDHA_scf1371670
Unigene20327	chr2	AC2B0100		DHC02079	AlceDHA_scf143342	Chr2	19.907					Chr2	23.943		1
Unigene27876	chr2	AC2B0100		DHC12770	AlceDHA_scf849693
CL2287.Contig4	chr4	AC2B0100		DHC27809	AlceDHA_scf708926
Unigene20326		AC2B0100		DHC02079	AlceDHA_scf143342	Chr2	19.907					Chr2	23.943		1
CL446.Contig1	chr2	AC2B0110		DHC02149	AlceDHA_scf714089	Chr2	22.363		Chr2	16.991		Chr2	27.214		1
CL5044.Contig1	chr2	AC2B0110		DHC06671	AlceDHA_scf464662
Unigene10590	chr2	AC2B0110		DHC06978	AlceDHA_scf1325044
Unigene12194	chr2	AC2B0110		DHC06545	AlceDHA_scf877113
Unigene12359	chr2	AC2B0110		DHC28816	AlceDHA_scf1350142
Unigene22201	chr2	AC2B0110		DHC00688	AlceDHA_c44572540
Unigene22203	chr2	AC2B0110		DHC00688	AlceDHA_c44572540
Unigene28432	chr2	AC2B0110		DHC06545	AlceDHA_scf877113
Unigene28635	chr2	AC2B0110		DHC07464	AlceDHA_scf1445643
Unigene31678	chr2	AC2B0110		DHC00688	AlceDHA_c44572540
Unigene7870	chr2	AC2B0120		DHC25378	AlceDHA_scf615919
Unigene7871	chr2	AC2B0120		DHC25378	AlceDHA_scf615919
Unigene8487	chr2	AC2B0120		DHC05383	AlceDHA_scf581060
Unigene8488	chr2	AC2B0120		DHC05383	AlceDHA_scf581060
Unigene11307	chr2	AC2B0120		DHC13906	AlceDHA_scf847892
Unigene18599	chr2	AC2B0120		DHC15499	AlceDHA_scf1241674
Unigene18600	chr2	AC2B0120		DHC15499	AlceDHA_scf1241674
Unigene23595	chr2	AC2B0120		DHC24200	AlceDHA_scf581060
CL2492.Contig1		AC2B0120		DHC23274	AlceDHA_scf750480
CL4066.Contig2		AC2B0120		DHC01407	AlceDHA_scf1240258
Unigene572		AC2B0120		DHC24200	AlceDHA_scf581060
Unigene30652		AC2B0120		DHC21059	AlceDHA_scf1339473
CL593.Contig1	chr2	AC2B0130		DHC08615	AlceDHA_scf393475
CL3726.Contig1	chr2	AC2B0130		DHC12793	AlceDHA_scf234070
CL4034.Contig1	chr2	AC2B0130		DHC00612	AlceDHA_scf434914
CL5126.Contig2	chr2	AC2B0130		DHC10367	AlceDHA_scf878321
Unigene4955	chr2	AC2B0130		DHC05427	AlceDHA_scf1454475
Unigene7892	chr2	AC2B0130		DHC18372	AlceDHA_scf940027
Unigene10061	chr2	AC2B0130		DHC16524	AlceDHA_scf1080106
Unigene10176	chr2	AC2B0130		DHC11941	AlceDHA_scf1417433
Unigene12517	chr2	AC2B0130		DHC29781	AlceDHA_scf1408709
Unigene12647	chr2	AC2B0130		DHC01792	AlceDHA_scf1107120
CL5856.Contig3	chr2	AC2B0140		DHC03847	AlceDHA_scf31644
CL5861.Contig1	chr2	AC2B0140		DHC13010	AlceDHA_scf1440909
Unigene167	chr2	AC2B0140		DHC17051	AlceDHA_scf400277
Unigene5650	chr2	AC2B0140		DHC30934	AlceDHA_c43731967
Unigene26629	chr2	AC2B0140		DHC11413	AlceDHA_scf800111
Unigene26630	chr2	AC2B0140		DHC11413	AlceDHA_scf800111
Unigene28564	chr2	AC2B0140		DHC15758	AlceDHA_c44631995
CL5145.Contig1	chr2	AC2B0150		DHC18656	AlceDHA_c42652997
Unigene25358	chr2	AC2B0150		DHC01761	AlceDHA_scf1062803
Unigene26967	chr2	AC2B0150		DHC33500	AlceDHA_scf1009418
Unigene8023	chr2	AC2B0160		DHC09961	AlceDHA_scf532323
Unigene24786	chr2	AC2B0160		DHC01411	AlceDHA_scf1434827
CL4449.Contig1	chr2	AC2B0170		DHC01208	AlceDHA_c44827157
Unigene22886	chr2	AC2B0170		DHC01208	AlceDHA_c44827157
Unigene32112	chr2	AC2B0170		DHC01208	AlceDHA_c44827157
CL4224.Contig1	chr2	AC2B0180		DHC12543	AlceDHA_scf663795
CL6689.Contig1	chr2	AC2B0180		DHC02824	AlceDHA_scf266465
Unigene7902	chr2	AC2B0180		DHC02824	AlceDHA_scf266465
Unigene7938	chr2	AC2B0180		DHC20409	AlceDHA_scf1358822
Unigene23601	chr2	AC2B0180		DHC25660	AlceDHA_scf725412
Unigene25270	chr2	AC2B0180		DHC05082	AlceDHA_scf1234294
Unigene26119	chr2	AC2B0180		DHC19717	AlceDHA_scf1249276
Unigene28496	chr2	AC2B0180		DHC02824	AlceDHA_scf266465
CL2722.Contig2		AC2B0180		DHC12057	AlceDHA_scf557943
CL6628.Contig1	chr2	AC2B0190		DHC20150	AlceDHA_scf937250
Unigene12187	chr2	AC2B0190		DHC14882	AlceDHA_c43933939
Unigene25645	chr2	AC2B0190		DHC08604	AlceDHA_scf1306148
Unigene25646	chr2	AC2B0190		DHC08604	AlceDHA_scf1306148
Unigene27933	chr2	AC2B0190		DHC11635	AlceDHA_scf312559
Unigene28748	chr2	AC2B0190		DHC08705	AlceDHA_scf1324038
Unigene28823	chr2	AC2B0190		DHC15111	AlceDHA_scf623762
Unigene29176	chr2	AC2B0190		DHC01373	AlceDHA_scf856577
Unigene26747		AC2B0190		DHC10090	AlceDHA_scf1306148
Unigene12469	chr2	AC2B0200		DHC10043	AlceDHA_scf75719
Unigene14143	chr2	AC2B0200		DHC30117	AlceDHA_scf1136972
Unigene27516	chr2	AC2B0200		DHC26729	AlceDHA_scf113052
Unigene30165	chr2	AC2B0200		DHC10084	AlceDHA_scf1374187
Unigene6780		AC2B0200		DHC30437	AlceDHA_scf1204895
CL6739.Contig2	chr2	AC2B0210		DHC06581	AlceDHA_c43867259				Chr2	37.584					1
Unigene5126	chr2	AC2B0210		DHC10207	AlceDHA_scf1242352
Unigene6475	chr2	AC2B0210		DHC10298	AlceDHA_scf1350127
Unigene7358	chr2	AC2B0210		DHC10207	AlceDHA_scf1242352
Unigene28065	chr2	AC2B0210		DHC14559	AlceDHA_scf1293931
CL4563.Contig3		AC2B0210		DHC00978	AlceDHA_scf285352
Unigene3905	chr2	AC2B0220		DHC07406	AlceDHA_scf302844
Unigene8798	chr2	AC2B0220		DHC02369	AlceDHA_scf1063833
Unigene27180	chr2	AC2B0220		DHC25515	AlceDHA_scf1432299
Unigene27817	chr2	AC2B0220		DHC12569	AlceDHA_scf1116417
Unigene8337	chr2	AC2B0230		DHC21885	AlceDHA_scf1359809
Unigene11135	chr2	AC2B0230		DHC17726	AlceDHA_scf1226705
Unigene27326	chr2	AC2B0230		DHC10162	AlceDHA_scf1272096
CL2722.Contig1		AC2B0230		DHC12057	AlceDHA_scf557943
CL4595.Contig1	chr2	AC2B0240		DHC22631	AlceDHA_c42499009
Unigene10288	chr2	AC2B0240		DHC16031	AlceDHA_scf1049465
Unigene25065	chr2	AC2B0240		DHC23285	AlceDHA_scf878428
Unigene26127	chr2	AC2B0240		DHC15403	AlceDHA_c44417692
Unigene12704	chr2	AC2B0250		DHC24587	AlceDHA_scf210817
Unigene13683	chr2	AC2B0250		DHC05419	AlceDHA_scf422718
Unigene19007		AC2B0260		DHC18186	AlceDHA_scf29498
Unigene28167	chr2	AC2B0270		DHC07771	AlceDHA_scf993813
CL602.Contig2	chr2	AC2B0280		DHC27735	AlceDHA_scf1337307
Unigene26405	chr2	AC2B0280		DHC02060	AlceDHA_scf1397203
Unigene30114	chr2	AC2B0290		DHC18386	AlceDHA_scf805731
CL468.Contig3	chr2	AC2B0300		DHC02509	AlceDHA_scf891130
CL3553.Contig2	chr2	AC2B0300		DHC18799	AlceDHA_scf1321104
Unigene24420	chr2	AC2B0300		DHC11769	AlceDHA_scf1391139
Unigene27550	chr2	AC2B0300		DHC21252	AlceDHA_scf1303931
Unigene28043	chr2	AC2B0300		DHC18508	AlceDHA_scf1373198
Unigene30480	chr2	AC2B0300		DHC04376	AlceDHA_scf839178
CL5640.Contig2	chr2	AC2B0310		DHC03104	AlceDHA_scf706985	Chr2	56.382		Chr2	48.44		Chr2	45.221		1
CL6946.Contig1	chr2	AC2B0310		DHC18755	AlceDHA_scf1111856
CL237.Contig2	chr2	AC2B0320		DHC20796	AlceDHA_scf1412238
CL5400.Contig1	chr2	AC2B0320		DHC00266	AlceDHA_scf1221571
Unigene7164	chr2	AC2B0320		DHC06683	AlceDHA_scf1300271
Unigene13920	chr2	AC2B0320		DHC11303	AlceDHA_scf638541
Unigene13921	chr2	AC2B0320		DHC11303	AlceDHA_scf638541
Unigene28713	chr2	AC2B0320		DHC15323	AlceDHA_scf1421290
Unigene29205	chr2	AC2B0320		DHC11303	AlceDHA_scf638541
CL2924.Contig2	chr2	AC2B0330		DHC04966	AlceDHA_scf976289
CL3196.Contig1	chr2	AC2B0330		DHC02796	AlceDHA_scf1156148
CL5936.Contig1	chr2	AC2B0330		DHC24253	AlceDHA_scf225503
CL6457.Contig1	chr2	AC2B0330		DHC09579	AlceDHA_scf1246383
Unigene295	chr2	AC2B0330		DHC03199	AlceDHA_scf101569
Unigene3437	chr2	AC2B0330		DHC06444	AlceDHA_scf991718
Unigene5358	chr2	AC2B0330		DHC02264	AlceDHA_scf1247494
Unigene13430	chr2	AC2B0330		DHC07514	AlceDHA_scf285813
Unigene24394	chr2	AC2B0330		DHC31254	AlceDHA_scf285813
Unigene25271	chr2	AC2B0330		DHC05082	AlceDHA_scf1234294
Unigene26888	chr2	AC2B0330		DHC13962	AlceDHA_scf1407292
Unigene27464	chr2	AC2B0330		DHC31484	AlceDHA_scf1452619
Unigene28800	chr2	AC2B0330		DHC06443	AlceDHA_scf1276097
Unigene29412	chr2	AC2B0330		DHC20254	AlceDHA_scf1193684
Unigene30899	chr2	AC2B0330		DHC15774	AlceDHA_c44047316
Unigene31175	chr2	AC2B0330		DHC23369	AlceDHA_c41739524
Unigene35219	chr2	AC2B0330		DHC06444	AlceDHA_scf991718
CL1995.Contig1		AC2B0330		DHC16401	AlceDHA_scf1066355
Unigene444		AC2B0330		DHC12995	AlceDHA_scf1111122
Unigene5357		AC2B0330		DHC02264	AlceDHA_scf1247494
Unigene22424		AC2B0330		DHC25257	AlceDHA_scf60649
Unigene22900		AC2B0330		DHC07189	AlceDHA_scf663458
CL1362.Contig1	chr2	AC2B0340		DHC02370	AlceDHA_scf942706
CL3266.Contig1	chr2	AC2B0340		DHC09402	AlceDHA_scf975938
CL4988.Contig1	chr2	AC2B0340		DHC10182	AlceDHA_scf1281310
Unigene7397	chr2	AC2B0340		DHC02332	AlceDHA_scf741581	Chr2	59.671		Chr2	49.913		Chr2	46.967		1
Unigene12276	chr2	AC2B0340		DHC11684	AlceDHA_scf1183585	Chr2	59.671		Chr2	49.913		Chr2	47.213		1
Unigene12947	chr2	AC2B0340		DHC12160	AlceDHA_scf1079659
Unigene13060	chr2	AC2B0340		DHC04067	AlceDHA_scf1098287
Unigene14852	chr2	AC2B0340		DHC01371	AlceDHA_scf392013
Unigene14853	chr2	AC2B0340		DHC01371	AlceDHA_scf392013
Unigene20482	chr2	AC2B0340		DHC01371	AlceDHA_scf392013
Unigene21845	chr2	AC2B0340		DHC02370	AlceDHA_scf942706
Unigene29019	chr2	AC2B0340		DHC02005	AlceDHA_scf1333956	Chr2	59.671		Chr2	49.913		Chr2	46.967		1
CL790.Contig2		AC2B0340		DHC43234	AlceDHA_c38231380
Unigene8607		AC2B0340		DHC05350	AlceDHA_scf652602
CL3516.Contig1	chr2	AC2B0350		DHC14187	AlceDHA_c42102563
Unigene4576	chr2	AC2B0350		DHC15629	AlceDHA_scf378807
Unigene12750	chr2	AC2B0350		DHC13844	AlceDHA_scf545591
Unigene18901	chr2	AC2B0350		DHC01667	AlceDHA_c44137635
Unigene26294	chr2	AC2B0350		DHC14108	AlceDHA_scf1129633
Unigene28466	chr2	AC2B0350		DHC18811	AlceDHA_scf164094
Unigene28895	chr2	AC2B0350		DHC09911	AlceDHA_scf1425421
CL3855.Contig1		AC2B0350		DHC13644	AlceDHA_scf877888
Unigene622		AC2B0350		DHC21777	AlceDHA_scf1432259
Unigene21800		AC2B0350		DHC21777	AlceDHA_scf1432259
CL19.Contig1	chr2	AC2B0360		DHC00827	AlceDHA_scf918890
CL964.Contig1	chr2	AC2B0360		DHC01498	AlceDHA_scf1291146
CL2125.Contig1	chr2	AC2B0360		DHC02144	AlceDHA_scf581729
CL2168.Contig2	chr2	AC2B0360		DHC23017	AlceDHA_scf1442412
CL2886.Contig1	chr2	AC2B0360		DHC18086	AlceDHA_scf627353
CL3782.Contig2	chr2	AC2B0360		DHC11576	AlceDHA_scf287966
CL4352.Contig1	chr2	AC2B0360		DHC02649	AlceDHA_scf907744
CL5137.Contig3	chr2	AC2B0360		DHC14881	AlceDHA_scf1217412
CL5320.Contig1	chr2	AC2B0360		DHC10268	AlceDHA_scf603232
CL6680.Contig1	chr2	AC2B0360		DHC13140	AlceDHA_scf883855
CL6735.Contig1	chr2	AC2B0360		DHC20713	AlceDHA_scf1345639
Unigene805	chr2	AC2B0360		DHC13131	AlceDHA_scf641314
Unigene5512	chr2	AC2B0360		DHC05332	AlceDHA_scf969186
Unigene7533	chr2	AC2B0360		DHC05421	AlceDHA_scf1448290
Unigene12767	chr2	AC2B0360		DHC14881	AlceDHA_scf1217412
Unigene13785	chr2	AC2B0360		DHC17168	AlceDHA_scf1309489
Unigene15186	chr2	AC2B0360		DHC04977	AlceDHA_scf1383490
Unigene20956	chr2	AC2B0360		DHC06267	AlceDHA_scf487784
Unigene21076	chr2	AC2B0360		DHC04071	AlceDHA_scf1275029
Unigene23270	chr2	AC2B0360		DHC03013	AlceDHA_scf1222369
Unigene24230	chr2	AC2B0360		DHC08460	AlceDHA_scf1222402
Unigene24584	chr2	AC2B0360		DHC18837	AlceDHA_scf1001370
Unigene26455	chr2	AC2B0360		DHC10644	AlceDHA_scf1425360
Unigene26481	chr2	AC2B0360		DHC13140	AlceDHA_scf883855
Unigene27204	chr2	AC2B0360		DHC33422	AlceDHA_scf271187
Unigene27977	chr2	AC2B0360		DHC29260	AlceDHA_scf1251793
Unigene28726	chr2	AC2B0360		DHC08576	AlceDHA_scf1314216
Unigene29955	chr2	AC2B0360		DHC05494	AlceDHA_scf1434237
Unigene30200	chr2	AC2B0360		DHC22559	AlceDHA_scf1228799
Unigene33430	chr2	AC2B0360		DHC13308	AlceDHA_scf1052821
Unigene21074		AC2B0360		DHC04071	AlceDHA_scf1275029
Unigene21869		AC2B0360		DHC18577	AlceDHA_scf883855
CL155.Contig3	chr2	AC2B0370		DHC02440	AlceDHA_scf541774
Unigene21156	chr2	AC2B0370		DHC04013	AlceDHA_scf542425
CL1286.Contig1	chr2	AC2B0380		DHC06220	AlceDHA_c42419651
CL3553.Contig1	chr2	AC2B0380		DHC20138	AlceDHA_scf1292635
Unigene4058	chr2	AC2B0380		DHC05769	AlceDHA_scf292742
Unigene5465	chr2	AC2B0380		DHC04629	AlceDHA_scf1198895
Unigene13439	chr2	AC2B0380		DHC30035	AlceDHA_scf1360257
Unigene21230	chr2	AC2B0380		DHC10982	AlceDHA_scf657743
Unigene23999	chr2	AC2B0380		DHC04090	AlceDHA_scf996486
Unigene24001	chr2	AC2B0380		DHC04090	AlceDHA_scf996486
Unigene25106	chr2	AC2B0380		DHC05389	AlceDHA_scf1198895
Unigene27340	chr2	AC2B0380		DHC25908	AlceDHA_scf938722
Unigene30291	chr2	AC2B0380		DHC04629	AlceDHA_scf1198895
Unigene32078	chr2	AC2B0380		DHC04629	AlceDHA_scf1198895
CL971.Contig2	chr2	AC2B0390		DHC04416	AlceDHA_scf1413311	Chr2	134.562		Chr2	116.266		Chr2	108.931		1
Unigene480	chr2	AC2B0390		DHC42005	AlceDHA_scf832611
Unigene12337	chr2	AC2B0390		DHC14685	AlceDHA_scf24015
Unigene29174	chr2	AC2B0390		DHC14685	AlceDHA_scf24015
Unigene25481	chr2	AC2B0400		DHC02099	AlceDHA_scf517452
Unigene33334	chr2	AC2B0400		DHC25483	AlceDHA_scf1435791
CL3835.Contig2		AC2B0400		DHC11343	AlceDHA_c44673617
CL4886.Contig2		AC2B0400		DHC35258	AlceDHA_scf844619
CL45.Contig1	chr2	AC2B0410		DHC03854	AlceDHA_scf202103
CL2546.Contig1	chr2	AC2B0410		DHC11043	AlceDHA_scf1406715
CL5184.Contig1	chr2	AC2B0410		DHC08886	AlceDHA_scf871732
Unigene509	chr2	AC2B0410		DHC10619	AlceDHA_scf445354	Chr2	62.084		Chr2	50.531		Chr2	49.945		1
Unigene9930	chr2	AC2B0410		DHC07962	AlceDHA_scf968358
Unigene10873	chr2	AC2B0410		DHC18419	AlceDHA_scf1410208
Unigene27596	chr2	AC2B0410		DHC05104	AlceDHA_scf946168
Unigene22486		AC2B0410		DHC00754	AlceDHA_scf1435491
CL5185.Contig3	chr2	AC2B0420		DHC04562	AlceDHA_scf1071681
Unigene4661	chr2	AC2B0420		DHC15276	AlceDHA_scf897906
Unigene28158	chr2	AC2B0420		DHC14456	AlceDHA_scf622091
Unigene28819	chr2	AC2B0420		DHC08435	AlceDHA_scf113850
CL5850.Contig2	chr2	AC2B0430		DHC14173	AlceDHA_scf1047297
CL6377.Contig1	chr2	AC2B0430		DHC00310	AlceDHA_scf1328153	Chr2	69.586		Chr2	53.436		Chr2	51.926		1
Unigene3722	chr2	AC2B0430		DHC11032	AlceDHA_scf1365628
Unigene20404	chr2	AC2B0430		DHC14173	AlceDHA_scf1047297
Unigene21318	chr2	AC2B0430		DHC10524	AlceDHA_scf1356603
Unigene27709	chr2	AC2B0430		DHC23884	AlceDHA_scf313690	Chr2	69.586		Chr2	53.027		Chr2	51.186		1
Unigene28161	chr2	AC2B0430		DHC17135	AlceDHA_scf551051
Unigene28722	chr2	AC2B0430		DHC00113	AlceDHA_scf1425153
CL2954.Contig1	chr2	AC2B0440		DHC06027	AlceDHA_scf1306126
CL3439.Contig1	chr2	AC2B0440		DHC05601	AlceDHA_scf771968
CL4475.Contig2	chr2	AC2B0440		DHC04724	AlceDHA_scf1437480
CL4830.Contig2	chr2	AC2B0440		DHC24742	AlceDHA_scf547048
CL5134.Contig2	chr2	AC2B0440		DHC10327	AlceDHA_scf1152672
CL5472.Contig1	chr2	AC2B0440		DHC07581	AlceDHA_scf447849
Unigene975	chr2	AC2B0440		DHC06614	AlceDHA_scf1064624
Unigene7621	chr2	AC2B0440		DHC12633	AlceDHA_scf1021442
Unigene7689	chr2	AC2B0440		DHC01666	AlceDHA_scf951505
Unigene8014	chr2	AC2B0440		DHC03303	AlceDHA_scf1421043
Unigene11012	chr2	AC2B0440		DHC23201	AlceDHA_scf126949
Unigene12664	chr2	AC2B0440		DHC03447	AlceDHA_scf1319306
Unigene13185	chr2	AC2B0440		DHC07581	AlceDHA_scf447849
Unigene13631	chr2	AC2B0440		DHC11781	AlceDHA_scf250834
Unigene18688	chr2	AC2B0440		DHC00034	AlceDHA_scf314430
Unigene19554	chr2	AC2B0440		DHC03531	AlceDHA_scf1347023
Unigene19783	chr2	AC2B0440		DHC03447	AlceDHA_scf1319306
Unigene25636	chr2	AC2B0440		DHC08837	AlceDHA_scf1457058
Unigene27381	chr2	AC2B0440		DHC28384	AlceDHA_scf207115
Unigene28338	chr2	AC2B0440		DHC29896	AlceDHA_scf1051576
Unigene29375	chr2	AC2B0440		DHC07314	AlceDHA_scf1444638
Unigene30353	chr2	AC2B0440		DHC03718	AlceDHA_scf442583
Unigene30362	chr2	AC2B0440		DHC40319	AlceDHA_scf840062
Unigene31147	chr2	AC2B0440		DHC01331	AlceDHA_scf722883
CL3732.Contig1		AC2B0440		DHC03860	AlceDHA_scf827644
Unigene5484		AC2B0440		DHC24715	AlceDHA_scf1000565
Unigene28675		AC2B0440		DHC10822	AlceDHA_scf353496
Unigene36518		AC2B0440		DHC27732	AlceDHA_scf1410782
CL873.Contig1	chr2	AC2B0450		DHC25098	AlceDHA_scf509541
CL873.Contig2	chr2	AC2B0450		DHC25098	AlceDHA_scf509541
CL2791.Contig1	chr2	AC2B0450		DHC06740	AlceDHA_scf776657
CL3317.Contig2	chr2	AC2B0450		DHC26534	AlceDHA_scf114109
CL4656.Contig1	chr2	AC2B0450		DHC07958	AlceDHA_scf1391353
Unigene23486	chr2	AC2B0450		DHC08862	AlceDHA_scf862092
Unigene27337	chr2	AC2B0450		DHC13027	AlceDHA_scf1172732
Unigene28708	chr2	AC2B0450		DHC08954	AlceDHA_scf1141134
Unigene29430	chr2	AC2B0450		DHC13457	AlceDHA_scf862092
CL873.Contig3	chr8	AC2B0450		DHC25098	AlceDHA_scf509541
Unigene17051		AC2B0450		DHC30959	AlceDHA_c44572128
CL2191.Contig1	chr2	AC2B0460		DHC14508	AlceDHA_scf926702
Unigene9029	chr2	AC2B0460		DHC33399	AlceDHA_scf1079554
Unigene12569	chr2	AC2B0460		DHC07382	AlceDHA_scf378245
Unigene29059	chr2	AC2B0460		DHC04556	AlceDHA_scf1356370
Unigene29601	chr2	AC2B0460		DHC19876	AlceDHA_scf563412
CL3565.Contig1	chr2	AC2B0470		DHC22385	AlceDHA_scf196228
CL3654.Contig2	chr2	AC2B0470		DHC03695	AlceDHA_scf1444647
Unigene8851	chr2	AC2B0470		DHC10572	AlceDHA_scf146167
Unigene11338	chr2	AC2B0470		DHC05408	AlceDHA_scf1383921
Unigene11785	chr2	AC2B0470		DHC06775	AlceDHA_scf969660
Unigene14121	chr2	AC2B0470		DHC08879	AlceDHA_scf1358326
Unigene21881	chr2	AC2B0470		DHC04386	AlceDHA_scf1272275
Unigene25389	chr2	AC2B0470		DHC01087	AlceDHA_scf843745
CL2328.Contig3	chr2	AC2B0480		DHC08883	AlceDHA_scf659344
CL2740.Contig1	chr2	AC2B0480		DHC00324	AlceDHA_scf1122202
CL7066.Contig1	chr2	AC2B0480		DHC24485	AlceDHA_scf1014487
CL7100.Contig1	chr2	AC2B0480		DHC12424	AlceDHA_scf1410368
Unigene17452	chr2	AC2B0480		DHC14047	AlceDHA_scf1348174	Chr2	82.407		Chr2	61.758		Chr2	60.384		1
Unigene19507	chr2	AC2B0480		DHC19626	AlceDHA_scf1035047
Unigene21381	chr2	AC2B0480		DHC18100	AlceDHA_scf1282898
Unigene27092	chr2	AC2B0480		DHC06196	AlceDHA_scf1410368
Unigene27578	chr2	AC2B0480		DHC16809	AlceDHA_scf711518
Unigene27749	chr2	AC2B0480		DHC21349	AlceDHA_scf1394698
CL4304.Contig1		AC2B0480		DHC00586	AlceDHA_scf628180
CL640.Contig1	chr2	AC2B0490		DHC05574	AlceDHA_c44143861
CL3284.Contig1	chr2	AC2B0490		DHC04957	AlceDHA_scf1306057
CL3834.Contig1	chr2	AC2B0490		DHC01637	AlceDHA_scf928034
CL4181.Contig2	chr2	AC2B0490		DHC13556	AlceDHA_scf1275252
CL4228.Contig1	chr2	AC2B0490		DHC15025	AlceDHA_scf551059
CL6741.Contig1	chr2	AC2B0490		DHC15085	AlceDHA_scf1453021
Unigene712	chr2	AC2B0490		DHC05930	AlceDHA_scf737430
Unigene4881	chr2	AC2B0490		DHC04995	AlceDHA_scf1324258
Unigene7698	chr2	AC2B0490		DHC03698	AlceDHA_scf1017530
Unigene10329	chr2	AC2B0490		DHC13824	AlceDHA_scf723683
Unigene11776	chr2	AC2B0490		DHC20368	AlceDHA_scf1281003
Unigene25160	chr2	AC2B0490		DHC05574	AlceDHA_c44143861
Unigene25318	chr2	AC2B0490		DHC00263	AlceDHA_scf889522
Unigene26322	chr2	AC2B0490		DHC01566	AlceDHA_scf566788
Unigene27912	chr2	AC2B0490		DHC00474	AlceDHA_c43773553
Unigene28109	chr2	AC2B0490		DHC30306	AlceDHA_scf1066613
Unigene28588	chr2	AC2B0490		DHC16478	AlceDHA_scf1406682
Unigene29029	chr2	AC2B0490		DHC20597	AlceDHA_scf1368539
Unigene29262	chr2	AC2B0490		DHC24535	AlceDHA_scf145677
CL4015.Contig1		AC2B0490		DHC19196	AlceDHA_scf1376283
CL4015.Contig2		AC2B0490		DHC19196	AlceDHA_scf1376283
Unigene58	chr2	AC2B0500		DHC05718	AlceDHA_scf1063275
Unigene8002	chr2	AC2B0500		DHC03161	AlceDHA_scf183037
Unigene9562	chr2	AC2B0500		DHC32085	AlceDHA_scf1280559
Unigene9716	chr2	AC2B0500		DHC01933	AlceDHA_scf1044257
Unigene13410	chr2	AC2B0500		DHC10436	AlceDHA_scf1261070
Unigene21414	chr2	AC2B0500		DHC02172	AlceDHA_scf1200318
Unigene24211	chr2	AC2B0500		DHC05718	AlceDHA_scf1063275
Unigene27583	chr2	AC2B0500		DHC22277	AlceDHA_scf1193612
Unigene28421	chr2	AC2B0500		DHC18771	AlceDHA_scf1358962
CL2291.Contig3		AC2B0500		DHC19815	AlceDHA_scf709450
CL1143.Contig3	chr2	AC2B0510		DHC27556	AlceDHA_scf246062
CL4692.Contig3	chr2	AC2B0510		DHC05479	AlceDHA_scf466259
CL6219.Contig4	chr2	AC2B0510		DHC06904	AlceDHA_scf1433308	Chr2	96.055		Chr2	76.294					1
Unigene8595	chr2	AC2B0510		DHC37806	AlceDHA_c44037036
Unigene8806	chr2	AC2B0510		DHC04942	AlceDHA_scf681626
Unigene8807	chr2	AC2B0510		DHC04942	AlceDHA_scf681626
Unigene10286	chr2	AC2B0510		DHC08411	AlceDHA_scf1324763
Unigene12125	chr2	AC2B0510		DHC24319	AlceDHA_scf1365274
Unigene13099	chr2	AC2B0510		DHC19551	AlceDHA_scf1002187
Unigene21705	chr2	AC2B0510		DHC16337	AlceDHA_scf1270428
Unigene22962	chr2	AC2B0510		DHC13584	AlceDHA_scf1338699
Unigene25373	chr2	AC2B0510		DHC32575	AlceDHA_scf709450
Unigene27437	chr2	AC2B0510		DHC00246	AlceDHA_scf828304
Unigene27485	chr2	AC2B0510		DHC26372	AlceDHA_scf529204
Unigene28529	chr2	AC2B0510		DHC03221	AlceDHA_c44783147
Unigene28558	chr2	AC2B0510		DHC14102	AlceDHA_scf1168637
Unigene28810	chr2	AC2B0510		DHC23219	AlceDHA_scf1432284
CL1501.Contig1		AC2B0510		DHC42713	AlceDHA_c32707225
Unigene29426		AC2B0510		DHC19102	AlceDHA_scf368607
CL402.Contig1	chr2	AC2B0520		DHC05698	AlceDHA_scf592768				Chr2	83.747		Chr2	82.067		1
CL1343.Contig1	chr2	AC2B0520		DHC04490	AlceDHA_scf1279630
CL6199.Contig1	chr2	AC2B0520		DHC31706	AlceDHA_scf983029
Unigene3423	chr2	AC2B0520		DHC04420	AlceDHA_scf1390305
Unigene4943	chr2	AC2B0520		DHC07755	AlceDHA_scf1431651
Unigene10731	chr2	AC2B0520		DHC01120	AlceDHA_scf171009
Unigene13934	chr2	AC2B0520		DHC17539	AlceDHA_scf1054989
Unigene14085	chr2	AC2B0520		DHC11766	AlceDHA_scf135548
Unigene20185	chr2	AC2B0520		DHC11784	AlceDHA_scf1010963
Unigene21421	chr2	AC2B0520		DHC12139	AlceDHA_scf349712
Unigene23503	chr2	AC2B0520		DHC02760	AlceDHA_scf720358
Unigene27184	chr2	AC2B0520		DHC26994	AlceDHA_scf16553
Unigene27356	chr2	AC2B0520		DHC13656	AlceDHA_scf892461
CL4363.Contig2		AC2B0520		DHC25416	AlceDHA_scf72877
CL3789.Contig1	chr2	AC2B0530		DHC06274	AlceDHA_scf1142453
CL4934.Contig3	chr2	AC2B0530		DHC00224	AlceDHA_scf469806	Chr2	103.745		Chr2	86.052		Chr2	84.902		1
Unigene9237	chr2	AC2B0530		DHC08503	AlceDHA_scf289843
Unigene12532	chr2	AC2B0530		DHC19614	AlceDHA_scf296022
Unigene13556	chr2	AC2B0530		DHC07679	AlceDHA_scf1068798
Unigene24202	chr2	AC2B0530		DHC06956	AlceDHA_scf1225453
Unigene28625	chr2	AC2B0530		DHC17791	AlceDHA_scf910505
Unigene1457		AC2B0530		DHC08851	AlceDHA_scf1372353
Unigene7001	chr2	AC2B0540		DHC23152	AlceDHA_scf1433372
Unigene24821	chr2	AC2B0540		DHC31586	AlceDHA_c42927930
Unigene28207	chr2	AC2B0540		DHC34682	AlceDHA_scf625704
CL870.Contig3	chr2	AC2B0550		DHC18966	AlceDHA_scf1450301
CL1321.Contig2	chr2	AC2B0550		DHC06313	AlceDHA_scf286482
CL1641.Contig1	chr2	AC2B0550		DHC08678	AlceDHA_scf1450446
CL1875.Contig2	chr2	AC2B0550		DHC15840	AlceDHA_scf1142314
CL6802.Contig1	chr2	AC2B0550		DHC05210	AlceDHA_scf1363241
Unigene292	chr2	AC2B0550		DHC02398	AlceDHA_scf1282168
Unigene4504	chr2	AC2B0550		DHC18494	AlceDHA_scf881139
Unigene7979	chr2	AC2B0550		DHC30232	AlceDHA_scf177909
Unigene8322	chr2	AC2B0550		DHC05988	AlceDHA_scf249095	Chr2	111.452		Chr2	93.513		Chr2	91.982		1
Unigene8640	chr2	AC2B0550		DHC28143	AlceDHA_scf673960
Unigene9981	chr2	AC2B0550		DHC08852	AlceDHA_scf1307045
Unigene11998	chr2	AC2B0550		DHC06112	AlceDHA_scf678493
Unigene12710	chr2	AC2B0550		DHC09510	AlceDHA_scf1420514
Unigene19955	chr2	AC2B0550		DHC12246	AlceDHA_scf103612
Unigene21483	chr2	AC2B0550		DHC04708	AlceDHA_scf1315483
Unigene21631	chr2	AC2B0550		DHC04521	AlceDHA_scf1359580
Unigene22266	chr2	AC2B0550		DHC13302	AlceDHA_scf232621
Unigene22757	chr2	AC2B0550		DHC02398	AlceDHA_scf1282168
Unigene22759	chr2	AC2B0550		DHC02398	AlceDHA_scf1282168
Unigene22983	chr2	AC2B0550		DHC12012	AlceDHA_scf380312
Unigene25076	chr2	AC2B0550		DHC43120	AlceDHA_scf1390090
Unigene26021	chr2	AC2B0550		DHC00918	AlceDHA_scf249095	Chr2	111.452		Chr2	93.513		Chr2	91.982		1
Unigene27223	chr2	AC2B0550		DHC29623	AlceDHA_scf339688
Unigene27832	chr2	AC2B0550		DHC22413	AlceDHA_scf575900
Unigene28269	chr2	AC2B0550		DHC13617	AlceDHA_scf851258
Unigene28776	chr2	AC2B0550		DHC11189	AlceDHA_scf119644
Unigene30030	chr2	AC2B0550		DHC17108	AlceDHA_scf1206833
Unigene30467	chr2	AC2B0550		DHC27675	AlceDHA_scf503108
Unigene30676	chr2	AC2B0550		DHC08547	AlceDHA_scf218703
Unigene31949	chr2	AC2B0550		DHC21393	AlceDHA_scf223112
Unigene936		AC2B0550		DHC12246	AlceDHA_scf103612
Unigene5763		AC2B0550		DHC31713	AlceDHA_scf1179025
Unigene11386		AC2B0550		DHC47123	AlceDHA_scf836398
CL5254.Contig1	chr2	AC2B0560		DHC00236	AlceDHA_scf791010
CL5590.Contig1	chr2	AC2B0560		DHC23862	AlceDHA_scf1208105
Unigene5189	chr2	AC2B0560		DHC18790	AlceDHA_scf1319364
Unigene5564	chr2	AC2B0560		DHC18030	AlceDHA_scf803207
Unigene8316	chr2	AC2B0560		DHC13182	AlceDHA_scf1420893
Unigene8525	chr2	AC2B0560		DHC12645	AlceDHA_scf1366335
Unigene9269	chr2	AC2B0560		DHC09436	AlceDHA_scf39695
Unigene9793	chr2	AC2B0560		DHC19658	AlceDHA_scf1373253
Unigene11459	chr2	AC2B0560		DHC04756	AlceDHA_scf1069919
Unigene12586	chr2	AC2B0560		DHC00901	AlceDHA_scf1270895
Unigene13093	chr2	AC2B0560		DHC00881	AlceDHA_scf137599
Unigene14535	chr2	AC2B0560		DHC02807	AlceDHA_scf303470
Unigene19156	chr2	AC2B0560		DHC09819	AlceDHA_scf1116157
Unigene22057	chr2	AC2B0560		DHC00961	AlceDHA_scf1120847
Unigene22762	chr2	AC2B0560		DHC05407	AlceDHA_scf712456
Unigene22851	chr2	AC2B0560		DHC14892	AlceDHA_c44495280
Unigene23316	chr2	AC2B0560		DHC04482	AlceDHA_scf1073511
Unigene23317	chr2	AC2B0560		DHC04482	AlceDHA_scf1073511
Unigene23496	chr2	AC2B0560		DHC00130	AlceDHA_scf728129
Unigene27228	chr2	AC2B0560		DHC15873	AlceDHA_scf256823
Unigene27311	chr2	AC2B0560		DHC13366	AlceDHA_scf718173
Unigene27420	chr2	AC2B0560		DHC26378	AlceDHA_scf692493
Unigene28172	chr2	AC2B0560		DHC05112	AlceDHA_scf1200359
Unigene28384	chr2	AC2B0560		DHC01966	AlceDHA_scf934060
Unigene28507	chr2	AC2B0560		DHC20818	AlceDHA_scf184905
Unigene31829	chr2	AC2B0560		DHC10963	AlceDHA_scf23906
CL3379.Contig2		AC2B0560		DHC07347	AlceDHA_scf1424241
Unigene24890		AC2B0560		DHC01888	AlceDHA_scf552220
CL2111.Contig2	chr2	AC2B0570		DHC14519	AlceDHA_scf725848
Unigene21658	chr2	AC2B0570		DHC07202	AlceDHA_scf1394879
Unigene19873		AC2B0570		DHC08450	AlceDHA_scf1263172
CL700.Contig1	chr2	AC2B0580		DHC01731	AlceDHA_scf754277
CL810.Contig1	chr2	AC2B0580		DHC02947	AlceDHA_scf1450024				Chr2	100.168		Chr2	96.695		1
CL951.Contig1	chr2	AC2B0580		DHC08993	AlceDHA_scf1309416
CL1823.Contig1	chr2	AC2B0580		DHC20094	AlceDHA_scf205902
CL2440.Contig2	chr2	AC2B0580		DHC45279	AlceDHA_scf12682
CL2752.Contig1	chr2	AC2B0580		DHC01715	AlceDHA_scf451824
CL7066.Contig5	chr2	AC2B0580		DHC25641	AlceDHA_c35376667
Unigene5957	chr2	AC2B0580		DHC15781	AlceDHA_scf961050
Unigene8493	chr2	AC2B0580		DHC10066	AlceDHA_scf1010177
Unigene9267	chr2	AC2B0580		DHC10157	AlceDHA_scf836732
Unigene12197	chr2	AC2B0580		DHC20274	AlceDHA_scf338177
Unigene14970	chr2	AC2B0580		DHC04134	AlceDHA_scf1345698
Unigene19153	chr2	AC2B0580		DHC01455	AlceDHA_scf537919
Unigene21035	chr2	AC2B0580		DHC08764	AlceDHA_scf1267463
Unigene22390	chr2	AC2B0580		DHC00197	AlceDHA_scf1310187
Unigene22392	chr2	AC2B0580		DHC00197	AlceDHA_scf1310187
Unigene22775	chr2	AC2B0580		DHC02143	AlceDHA_scf52246
Unigene24453	chr2	AC2B0580		DHC05974	AlceDHA_scf1399157
Unigene25617	chr2	AC2B0580		DHC02452	AlceDHA_scf1298242
Unigene27662	chr2	AC2B0580		DHC06709	AlceDHA_scf1170985
Unigene11867		AC2B0580		DHC15955	AlceDHA_scf1291239
Unigene21958		AC2B0580		DHC31755	AlceDHA_c43092149
Unigene22616		AC2B0580		DHC25967	AlceDHA_scf1168570
Unigene35062		AC2B0580		DHC08319	AlceDHA_scf424308
CL1604.Contig1	chr2	AC2B0590		DHC13745	AlceDHA_scf1025011
CL2979.Contig1	chr2	AC2B0590		DHC08043	AlceDHA_scf215948
CL3040.Contig1	chr2	AC2B0590		DHC06319	AlceDHA_scf1425040
CL4468.Contig1	chr2	AC2B0590		DHC18822	AlceDHA_scf1235131
Unigene641	chr2	AC2B0590		DHC14525	AlceDHA_scf215948
Unigene671	chr2	AC2B0590		DHC17718	AlceDHA_scf484722
Unigene5190	chr2	AC2B0590		DHC18790	AlceDHA_scf1319364
Unigene7942	chr2	AC2B0590		DHC11598	AlceDHA_scf736099
Unigene8205	chr2	AC2B0590		DHC30674	AlceDHA_scf1341146
Unigene9509	chr2	AC2B0590		DHC10966	AlceDHA_scf1371798
Unigene10079	chr2	AC2B0590		DHC06841	AlceDHA_scf1267078
Unigene10080	chr2	AC2B0590		DHC06841	AlceDHA_scf1267078
Unigene10961	chr2	AC2B0590		DHC15034	AlceDHA_scf275265
Unigene12096	chr2	AC2B0590		DHC06677	AlceDHA_c43801171
Unigene12358	chr2	AC2B0590		DHC01375	AlceDHA_scf1348537
Unigene12659	chr2	AC2B0590		DHC24985	AlceDHA_scf194122
Unigene13129	chr2	AC2B0590		DHC09725	AlceDHA_scf1412101
Unigene13130	chr2	AC2B0590		DHC09725	AlceDHA_scf1412101
Unigene15309	chr2	AC2B0590		DHC04075	AlceDHA_scf797871
Unigene19683	chr2	AC2B0590		DHC09726	AlceDHA_scf383927
Unigene21871	chr2	AC2B0590		DHC06532	AlceDHA_scf680967
Unigene25152	chr2	AC2B0590		DHC13306	AlceDHA_scf1018922
Unigene25572	chr2	AC2B0590		DHC08043	AlceDHA_scf215948
Unigene25674	chr2	AC2B0590		DHC00266	AlceDHA_scf1221571
Unigene27675	chr2	AC2B0590		DHC07631	AlceDHA_scf898571
Unigene27828	chr2	AC2B0590		DHC02429	AlceDHA_scf1184617
Unigene27887	chr2	AC2B0590		DHC10769	AlceDHA_scf897724
Unigene28041	chr2	AC2B0590		DHC19596	AlceDHA_c41031216
Unigene29270	chr2	AC2B0590		DHC04075	AlceDHA_scf797871
Unigene30014	chr2	AC2B0590		DHC19437	AlceDHA_scf691621
Unigene17966		AC2B0590		DHC24391	AlceDHA_scf930691
CL1238.Contig1	chr2	AC2B0600		DHC05849	AlceDHA_scf474366
CL2325.Contig1	chr2	AC2B0600		DHC15144	AlceDHA_scf1003278
CL2440.Contig4	chr2	AC2B0600		DHC09206	AlceDHA_scf982874
CL3561.Contig1	chr2	AC2B0600		DHC03501	AlceDHA_scf899265
CL4672.Contig1	chr2	AC2B0600		DHC17391	AlceDHA_scf1230104
CL4738.Contig2	chr2	AC2B0600		DHC11012	AlceDHA_scf392977
CL5575.Contig1	chr2	AC2B0600		DHC14304	AlceDHA_scf1187856
CL5932.Contig2	chr2	AC2B0600		DHC02452	AlceDHA_scf1298242
CL6446.Contig1	chr2	AC2B0600		DHC13643	AlceDHA_scf1457036
Unigene4676	chr2	AC2B0600		DHC23077	AlceDHA_scf1273473	Chr2	130.549		Chr2	110.352		Chr2	105.576		1
Unigene6382	chr2	AC2B0600		DHC05839	AlceDHA_scf572278	Chr2	131.349								1
Unigene7554	chr2	AC2B0600		DHC09319	AlceDHA_scf557496
Unigene7962	chr2	AC2B0600		DHC05003	AlceDHA_scf559027
Unigene8873	chr2	AC2B0600		DHC23686	AlceDHA_scf1005038
Unigene11104	chr2	AC2B0600		DHC08430	AlceDHA_scf218507
Unigene12070	chr2	AC2B0600		DHC13294	AlceDHA_scf302628
Unigene12523	chr2	AC2B0600		DHC07147	AlceDHA_scf1291554
Unigene12667	chr2	AC2B0600		DHC09982	AlceDHA_scf1230033
Unigene13526	chr2	AC2B0600		DHC08291	AlceDHA_scf1380884
Unigene20937	chr2	AC2B0600		DHC01282	AlceDHA_scf362734
Unigene21838	chr2	AC2B0600		DHC05738	AlceDHA_c43902347	Chr2	132.149								1
Unigene22082	chr2	AC2B0600		DHC04592	AlceDHA_scf1263715
Unigene23418	chr2	AC2B0600		DHC02923	AlceDHA_scf644687	Chr2	131.349								1
Unigene24003	chr2	AC2B0600		DHC20726	AlceDHA_scf1324891
Unigene26508	chr2	AC2B0600		DHC11132	AlceDHA_scf1243365
Unigene27267	chr2	AC2B0600		DHC06323	AlceDHA_scf1447685	Chr2	131.349								1
Unigene27510	chr2	AC2B0600		DHC04322	AlceDHA_scf1371710
Unigene27836	chr2	AC2B0600		DHC07484	AlceDHA_scf1342000
Unigene27968	chr2	AC2B0600		DHC09162	AlceDHA_scf1062202
Unigene29647	chr2	AC2B0600		DHC28504	AlceDHA_scf1248346
Unigene31853	chr2	AC2B0600		DHC14912	AlceDHA_scf348862
Unigene35653	chr2	AC2B0600		DHC02923	AlceDHA_scf644687	Chr2	131.349								1
CL5688.Contig2		AC2B0600		DHC03904	AlceDHA_c43728269
Unigene6934		AC2B0600		DHC02923	AlceDHA_scf644687	Chr2	131.349								1
Unigene20598		AC2B0600		DHC07672	AlceDHA_scf912623
Unigene26532		AC2B0600		DHC20271	AlceDHA_c43473145
Unigene30714		AC2B0600		DHC02923	AlceDHA_scf644687	Chr2	131.349								1
Unigene40158		AC2B0600		DHC14304	AlceDHA_scf1187856
CL3763.Contig1	chr2	AC2B0610		DHC00068	AlceDHA_scf377714
CL4422.Contig1	chr2	AC2B0610		DHC12015	AlceDHA_scf604070
CL6061.Contig1	chr2	AC2B0610		DHC09010	AlceDHA_scf1268445
Unigene8514	chr2	AC2B0610		DHC07544	AlceDHA_scf509002
Unigene14006	chr2	AC2B0610		DHC21258	AlceDHA_scf1446743
Unigene22856	chr2	AC2B0610		DHC04481	AlceDHA_scf1442483
Unigene27494	chr2	AC2B0610		DHC08063	AlceDHA_scf1399833
Unigene28729	chr2	AC2B0610		DHC10150	AlceDHA_scf541306
Unigene32987	chr2	AC2B0610		DHC11511	AlceDHA_scf711238
Unigene12136		AC2B0610		DHC10764	AlceDHA_scf1197789
Unigene30018		AC2B0610		DHC17792	AlceDHA_scf1437067
Unigene31992		AC2B0610		DHC27822	AlceDHA_scf739234
Unigene38720		AC2B0610		DHC17792	AlceDHA_scf1437067
CL6950.Contig1	chr2	AC2B0620		DHC06408	AlceDHA_scf1431261
Unigene4049	chr2	AC2B0620		DHC18445	AlceDHA_c44308864
Unigene14407	chr2	AC2B0620		DHC33510	AlceDHA_scf955999
Unigene20050	chr2	AC2B0620		DHC00071	AlceDHA_scf327660
Unigene23602	chr2	AC2B0620		DHC00499	AlceDHA_scf228831	Chr2	132.949								1
Unigene24177	chr2	AC2B0620		DHC23739	AlceDHA_scf955999
Unigene28428	chr2	AC2B0620		DHC20216	AlceDHA_scf638260
Unigene12087		AC2B0620		DHC02650	AlceDHA_scf1446271
CL3964.Contig1	chr2	AC2B0630		DHC17037	AlceDHA_scf1367767
CL6933.Contig1	chr2	AC2B0630		DHC17395	AlceDHA_scf1118711
Unigene3907	chr2	AC2B0630		DHC19839	AlceDHA_scf1457223
Unigene12681	chr2	AC2B0630		DHC22240	AlceDHA_scf1450709
Unigene13629	chr2	AC2B0630		DHC10938	AlceDHA_scf821340
Unigene17632	chr2	AC2B0630		DHC09888	AlceDHA_c44721003
Unigene28080	chr2	AC2B0630		DHC09426	AlceDHA_scf1066452
Unigene30063	chr2	AC2B0630		DHC16422	AlceDHA_scf452585
Unigene17631		AC2B0630		DHC09888	AlceDHA_c44721003
CL28.Contig2	chr2	AC2B0640		DHC04077	AlceDHA_scf974218
CL396.Contig1	chr2	AC2B0640		DHC04642	AlceDHA_c44472060
CL426.Contig1	chr2	AC2B0640		DHC02280	AlceDHA_scf1419747
CL602.Contig1	chr2	AC2B0640		DHC28049	AlceDHA_scf213126
CL971.Contig1	chr2	AC2B0640		DHC04416	AlceDHA_scf1413311	Chr2	134.562		Chr2	116.266		Chr2	108.931		1
CL2729.Contig1	chr2	AC2B0640		DHC38672	AlceDHA_scf297433
CL2858.Contig2	chr2	AC2B0640		DHC06533	AlceDHA_scf1355464
CL2991.Contig2	chr2	AC2B0640		DHC12632	AlceDHA_scf1365346
CL3032.Contig2	chr2	AC2B0640		DHC18023	AlceDHA_scf1296514
CL4623.Contig1	chr2	AC2B0640		DHC01852	AlceDHA_scf1239865
CL5092.Contig1	chr2	AC2B0640		DHC23845	AlceDHA_scf1372376
CL5154.Contig1	chr2	AC2B0640		DHC09247	AlceDHA_scf1445897
CL5815.Contig1	chr2	AC2B0640		DHC19107	AlceDHA_scf608309
Unigene3879	chr2	AC2B0640		DHC04522	AlceDHA_scf736828
Unigene5055	chr2	AC2B0640		DHC03708	AlceDHA_scf1448535
Unigene5056	chr2	AC2B0640		DHC03708	AlceDHA_scf1448535
Unigene5740	chr2	AC2B0640		DHC10813	AlceDHA_scf797934
Unigene7614	chr2	AC2B0640		DHC33160	AlceDHA_scf746399
Unigene7615	chr2	AC2B0640		DHC11805	AlceDHA_scf746399
Unigene7642	chr2	AC2B0640		DHC07312	AlceDHA_scf857065
Unigene10127	chr2	AC2B0640		DHC07574	AlceDHA_scf749942
Unigene10230	chr2	AC2B0640		DHC23818	AlceDHA_scf1446942
Unigene12787	chr2	AC2B0640		DHC16590	AlceDHA_scf1388939
Unigene12788	chr2	AC2B0640		DHC16590	AlceDHA_scf1388939
Unigene16337	chr2	AC2B0640		DHC01177	AlceDHA_scf1085130
Unigene19303	chr2	AC2B0640		DHC05992	AlceDHA_scf1039821
Unigene21971	chr2	AC2B0640		DHC04522	AlceDHA_scf736828
Unigene21972	chr2	AC2B0640		DHC04522	AlceDHA_scf736828
Unigene21973	chr2	AC2B0640		DHC04522	AlceDHA_scf736828
Unigene23435	chr2	AC2B0640		DHC00865	AlceDHA_scf308832
Unigene25252	chr2	AC2B0640		DHC07013	AlceDHA_scf1066516
Unigene25553	chr2	AC2B0640		DHC05658	AlceDHA_scf1332303
Unigene25609	chr2	AC2B0640		DHC09464	AlceDHA_scf1345696
Unigene27224	chr2	AC2B0640		DHC40120	AlceDHA_scf1233940
Unigene27713	chr2	AC2B0640		DHC06395	AlceDHA_scf429190
Unigene27849	chr2	AC2B0640		DHC08752	AlceDHA_scf1429754
Unigene28142	chr2	AC2B0640		DHC00538	AlceDHA_scf376281
Unigene29747	chr2	AC2B0640		DHC04487	AlceDHA_scf951832
CL2391.Contig1		AC2B0640		DHC08420	AlceDHA_scf1088886
Unigene8835		AC2B0640		DHC34437	AlceDHA_scf1276867
Unigene28152		AC2B0640		DHC20273	AlceDHA_scf1258162
CL94.Contig2	chr2	AC2B0650		DHC03119	AlceDHA_scf287152
CL579.Contig2	chr2	AC2B0650		DHC01125	AlceDHA_scf1419100
CL655.Contig1	chr2	AC2B0650		DHC01006	AlceDHA_scf474685
CL3565.Contig4	chr2	AC2B0650		DHC09803	AlceDHA_scf731718
CL3694.Contig2	chr2	AC2B0650		DHC10034	AlceDHA_scf686452
CL4074.Contig2	chr2	AC2B0650		DHC16657	AlceDHA_scf1401232
CL4740.Contig1	chr2	AC2B0650		DHC10034	AlceDHA_scf686452
CL5188.Contig1	chr2	AC2B0650		DHC12965	AlceDHA_scf1425637
CL5469.Contig2	chr2	AC2B0650		DHC10106	AlceDHA_scf554494
CL6899.Contig1	chr2	AC2B0650		DHC14414	AlceDHA_scf332304
Unigene3257	chr2	AC2B0650		DHC13160	AlceDHA_scf1444348
Unigene7784	chr2	AC2B0650		DHC05541	AlceDHA_c42905096
Unigene9129	chr2	AC2B0650		DHC13870	AlceDHA_scf129067
Unigene10506	chr2	AC2B0650		DHC04716	AlceDHA_scf738718
Unigene13057	chr2	AC2B0650		DHC00210	AlceDHA_scf1243989
Unigene13381	chr2	AC2B0650		DHC04307	AlceDHA_scf1391726
Unigene18134	chr2	AC2B0650		DHC10106	AlceDHA_scf554494
Unigene18135	chr2	AC2B0650		DHC10106	AlceDHA_scf554494
Unigene18940	chr2	AC2B0650		DHC01795	AlceDHA_scf1420571
Unigene21602	chr2	AC2B0650		DHC28922	AlceDHA_scf1325494
Unigene21665	chr2	AC2B0650		DHC02038	AlceDHA_scf441839
Unigene22288	chr2	AC2B0650		DHC06791	AlceDHA_scf1386561
Unigene22482	chr2	AC2B0650		DHC16464	AlceDHA_c44269448
Unigene22666	chr2	AC2B0650		DHC03604	AlceDHA_scf1429237
Unigene22841	chr2	AC2B0650		DHC03873	AlceDHA_scf1346782
Unigene23405	chr2	AC2B0650		DHC03409	AlceDHA_scf1242042
Unigene25754	chr2	AC2B0650		DHC33748	AlceDHA_scf395491
Unigene27787	chr2	AC2B0650		DHC20580	AlceDHA_scf253407
Unigene27801	chr2	AC2B0650		DHC19999	AlceDHA_scf54211
Unigene27875	chr2	AC2B0650		DHC16646	AlceDHA_scf1279886
Unigene27948	chr2	AC2B0650		DHC19999	AlceDHA_scf54211
Unigene27969	chr2	AC2B0650		DHC01685	AlceDHA_scf869781
Unigene28210	chr2	AC2B0650		DHC02038	AlceDHA_scf441839
Unigene28719	chr2	AC2B0650		DHC00744	AlceDHA_scf921704
Unigene29938	chr2	AC2B0650		DHC20245	AlceDHA_c44679741
Unigene15432		AC2B0650		DHC24317	AlceDHA_scf1329613
CL2511.Contig1	chr2	AC2B0660		DHC01592	AlceDHA_scf548353
CL3965.Contig2	chr2	AC2B0660		DHC09861	AlceDHA_scf1451250
CL4485.Contig1	chr2	AC2B0660		DHC28975	AlceDHA_scf762112
CL5904.Contig1	chr2	AC2B0660		DHC09197	AlceDHA_scf1411216
CL5960.Contig2	chr2	AC2B0660		DHC09861	AlceDHA_scf1451250
CL6191.Contig1	chr2	AC2B0660		DHC05831	AlceDHA_scf1435205
CL6947.Contig1	chr2	AC2B0660		DHC26439	AlceDHA_scf1343579
Unigene251	chr2	AC2B0660		DHC11247	AlceDHA_scf924525
Unigene4664	chr2	AC2B0660		DHC01097	AlceDHA_scf1097467
Unigene8240	chr2	AC2B0660		DHC29183	AlceDHA_scf548353
Unigene11046	chr2	AC2B0660		DHC13418	AlceDHA_scf1253697
Unigene21490	chr2	AC2B0660		DHC08758	AlceDHA_scf1065045
Unigene21491	chr2	AC2B0660		DHC08758	AlceDHA_scf1065045
Unigene23010	chr2	AC2B0660		DHC08762	AlceDHA_scf1323789
Unigene23374	chr2	AC2B0660		DHC10086	AlceDHA_scf197868
Unigene27210	chr2	AC2B0660		DHC20133	AlceDHA_scf256016
Unigene28128	chr2	AC2B0660		DHC23261	AlceDHA_scf158374
Unigene29091	chr2	AC2B0660		DHC05373	AlceDHA_scf1306798	Chr2	143.27		Chr2	125.887					1
CL1317.Contig1		AC2B0660		DHC13458	AlceDHA_scf1453055
Unigene28522		AC2B0660		DHC26654	AlceDHA_scf1413476
CL914.Contig1	chr2	AC2B0670		DHC02801	AlceDHA_scf1309900
Unigene3823	chr2	AC2B0670		DHC28645	AlceDHA_scf98076
Unigene10649	chr2	AC2B0670		DHC18766	AlceDHA_scf996992
Unigene21171	chr2	AC2B0670		DHC13023	AlceDHA_scf1411594
Unigene27700	chr2	AC2B0670		DHC10356	AlceDHA_scf629582
Unigene32608		AC2B0670		DHC02576	AlceDHA_scf1435915
CL535.Contig1	chr2	AC2B0680		DHC15167	AlceDHA_scf554851
CL1278.Contig5	chr2	AC2B0680		DHC11007	AlceDHA_scf1068429
CL2103.Contig2	chr2	AC2B0680		DHC08178	AlceDHA_scf1011587	Chr2	151.024		Chr2	131.814		Chr2	127.046		1
CL2539.Contig1	chr2	AC2B0680		DHC17523	AlceDHA_scf1413474
CL2539.Contig2	chr2	AC2B0680		DHC17523	AlceDHA_scf1413474
Unigene5345	chr2	AC2B0680		DHC16420	AlceDHA_scf887829
Unigene5797	chr2	AC2B0680		DHC01161	AlceDHA_scf1401869
Unigene7669	chr2	AC2B0680		DHC25235	AlceDHA_scf1326034
Unigene9861	chr2	AC2B0680		DHC01785	AlceDHA_scf153666
Unigene11762	chr2	AC2B0680		DHC13512	AlceDHA_scf854681
Unigene25596	chr2	AC2B0680		DHC06490	AlceDHA_scf344900
Unigene26756	chr2	AC2B0680		DHC07174	AlceDHA_scf331021	Chr2	72.812		Chr2	55.5		Chr2	54.403		1
Unigene27405	chr2	AC2B0680		DHC11335	AlceDHA_scf585690
Unigene27631	chr2	AC2B0680		DHC06845	AlceDHA_scf772658
Unigene28237	chr2	AC2B0680		DHC01785	AlceDHA_scf153666
CL5075.Contig1		AC2B0680		DHC17667	AlceDHA_c43656503
Unigene27830	chr2	AC2B0690		DHC22514	AlceDHA_scf1201091
CL4565.Contig1	chr3	AC3B0010		DHC00928	AlceDHA_scf1213074				Chr3	0		Chr3	0		1
Unigene7777	chr3	AC3B0010		DHC11290	AlceDHA_scf71161
Unigene9645	chr3	AC3B0010		DHC16460	AlceDHA_scf691098
Unigene11893	chr3	AC3B0010		DHC10800	AlceDHA_scf1321542
Unigene11894	chr3	AC3B0010		DHC10800	AlceDHA_scf1321542
Unigene12526	chr3	AC3B0010		DHC30984	AlceDHA_scf1195409
Unigene14002	chr3	AC3B0010		DHC00928	AlceDHA_scf1213074				Chr3	0		Chr3	0		1
Unigene30225	chr3	AC3B0010		DHC10800	AlceDHA_scf1321542
Unigene30840	chr3	AC3B0010		DHC23243	AlceDHA_scf1420444
Unigene1033	chr3	AC3B0020		DHC09602	AlceDHA_scf1422136
Unigene19814	chr3	AC3B0020		DHC13181	AlceDHA_scf1448986				Chr3	5.663		Chr3	6.277		1
Unigene27367	chr3	AC3B0020		DHC27668	AlceDHA_scf332287
Unigene27481	chr3	AC3B0020		DHC06414	AlceDHA_scf1435988
Unigene8481	chr3	AC3B0030		DHC27790	AlceDHA_scf313286
Unigene28183	chr3	AC3B0030		DHC25350	AlceDHA_scf796403
CL1408.Contig1	chr3	AC3B0040		DHC21122	AlceDHA_scf52819
CL2508.Contig2	chr3	AC3B0040		DHC06986	AlceDHA_scf1285370
CL2718.Contig3	chr3	AC3B0040		DHC14695	AlceDHA_scf1386075
CL3915.Contig1	chr3	AC3B0040		DHC16343	AlceDHA_scf297953
CL3934.Contig3	chr3	AC3B0040		DHC01502	AlceDHA_scf48872
CL6769.Contig2	chr3	AC3B0040		DHC15745	AlceDHA_scf1404832
Unigene5894	chr3	AC3B0040		DHC01729	AlceDHA_scf1175422
Unigene6009	chr3	AC3B0040		DHC13149	AlceDHA_scf555950
Unigene8741	chr3	AC3B0040		DHC17098	AlceDHA_scf1307958
Unigene9131	chr3	AC3B0040		DHC07024	AlceDHA_scf1264711
Unigene9831	chr3	AC3B0040		DHC02336	AlceDHA_scf1257537
Unigene19456	chr3	AC3B0040		DHC10793	AlceDHA_scf802690
Unigene21195	chr3	AC3B0040		DHC02638	AlceDHA_scf1305715
Unigene21196	chr3	AC3B0040		DHC02638	AlceDHA_scf1305715
Unigene21618	chr3	AC3B0040		DHC10074	AlceDHA_scf124156
Unigene26055	chr3	AC3B0040		DHC03148	AlceDHA_scf1409374
Unigene30124	chr3	AC3B0040		DHC15745	AlceDHA_scf1404832
CL194.Contig1		AC3B0040		DHC17993	AlceDHA_scf423916
Unigene13139	chr3	AC3B0050		DHC13070	AlceDHA_scf1132564
Unigene21139	chr3	AC3B0050		DHC04607	AlceDHA_scf233363				Chr3	15.543		Chr3	21.782		1
Unigene27997	chr3	AC3B0050		DHC06547	AlceDHA_scf1021963
Unigene4868		AC3B0050		DHC42105	AlceDHA_scf484229
CL6849.Contig1	chr3	AC3B0060		DHC11444	AlceDHA_c43561525
Unigene609	chr3	AC3B0060		DHC05089	AlceDHA_scf984425
Unigene8491	chr3	AC3B0060		DHC25034	AlceDHA_scf184063
Unigene9166	chr3	AC3B0060		DHC00072	AlceDHA_scf12953				Chr3	15.953		Chr3	22.535		1
Unigene10348	chr3	AC3B0060		DHC02936	AlceDHA_scf1238559
Unigene11160	chr3	AC3B0060		DHC09559	AlceDHA_scf1424073
Unigene13974	chr3	AC3B0060		DHC00355	AlceDHA_scf963969
Unigene21975	chr3	AC3B0060		DHC04731	AlceDHA_scf1060124
Unigene22355	chr3	AC3B0060		DHC03678	AlceDHA_scf249504
Unigene25495	chr3	AC3B0060		DHC03464	AlceDHA_scf201991
Unigene27175	chr3	AC3B0060		DHC26108	AlceDHA_c44004100
Unigene27193	chr3	AC3B0060		DHC25935	AlceDHA_scf544621
Unigene28071	chr3	AC3B0060		DHC26784	AlceDHA_scf837437
Unigene28256	chr3	AC3B0060		DHC04343	AlceDHA_scf973366
CL2357.Contig1		AC3B0060		DHC35106	AlceDHA_scf1317179
CL6029.Contig3	chr3	AC3B0070		DHC12215	AlceDHA_scf1072923
Unigene6002	chr3	AC3B0070		DHC18606	AlceDHA_scf1206274
Unigene23615	chr3	AC3B0070		DHC00293	AlceDHA_scf1206274
Unigene25012	chr3	AC3B0070		DHC08584	AlceDHA_scf1416511
Unigene27480	chr3	AC3B0070		DHC21002	AlceDHA_scf181579
Unigene29099	chr3	AC3B0070		DHC12215	AlceDHA_scf1072923
Unigene30432	chr3	AC3B0070		DHC00669	AlceDHA_scf902825
Unigene6910	chr2	AC3B0080		DHC00206	AlceDHA_c39535800
CL1987.Contig1	chr3	AC3B0080		DHC10568	AlceDHA_scf1437496	Chr3	19.33		Chr3	18.271		Chr3	24.591		1
Unigene7848	chr3	AC3B0080		DHC19166	AlceDHA_scf591709
Unigene8262	chr3	AC3B0080		DHC10830	AlceDHA_scf912552
Unigene12428	chr3	AC3B0080		DHC20356	AlceDHA_scf1132755
Unigene13773	chr3	AC3B0080		DHC22818	AlceDHA_scf1430914
Unigene19815	chr3	AC3B0080		DHC00206	AlceDHA_c39535800
Unigene24737	chr3	AC3B0080		DHC05213	AlceDHA_scf1201389
Unigene26416	chr3	AC3B0080		DHC01117	AlceDHA_scf1033107
Unigene26422	chr3	AC3B0080		DHC01117	AlceDHA_scf1033107
Unigene27897	chr3	AC3B0080		DHC02725	AlceDHA_scf298984
CL37.Contig1	chr3	AC3B0090		DHC28044	AlceDHA_scf1167201
Unigene10	chr3	AC3B0090		DHC10509	AlceDHA_scf1403254
Unigene23643	chr3	AC3B0090		DHC04789	AlceDHA_scf740310
Unigene29517	chr3	AC3B0090		DHC11245	AlceDHA_scf166657
Unigene37681		AC3B0090		DHC22483	AlceDHA_scf1386735
Unigene37870		AC3B0090		DHC23654	AlceDHA_scf1303151
Unigene12507	chr3	AC3B0100		DHC02321	AlceDHA_scf1355185
Unigene13336	chr3	AC3B0100		DHC03316	AlceDHA_scf210568
Unigene17405	chr3	AC3B0100		DHC02374	AlceDHA_scf1351341
Unigene17407	chr3	AC3B0100		DHC02374	AlceDHA_scf1351341
Unigene18932	chr3	AC3B0100		DHC13645	AlceDHA_scf432784
Unigene27272	chr3	AC3B0100		DHC09584	AlceDHA_scf1394672
Unigene30079	chr3	AC3B0100		DHC02374	AlceDHA_scf1351341
CL726.Contig1		AC3B0100		DHC13666	AlceDHA_scf208497
CL3671.Contig1	chr3	AC3B0110		DHC08511	AlceDHA_scf1417546	Chr3	23.382		Chr3	23.204		Chr3	28.094		1
Unigene541	chr3	AC3B0110		DHC01968	AlceDHA_scf1226796
Unigene22790	chr3	AC3B0110		DHC03316	AlceDHA_scf210568
Unigene12217		AC3B0110		DHC08511	AlceDHA_scf1417546	Chr3	23.382		Chr3	23.204		Chr3	28.094		1
CL1758.Contig3	chr3	AC3B0120		DHC03835	AlceDHA_scf1064495
Unigene11229	chr3	AC3B0120		DHC15949	AlceDHA_c43889051
Unigene9583		AC3B0120		DHC26264	AlceDHA_scf372730
CL1681.Contig1	chr3	AC3B0130		DHC06299	AlceDHA_scf488178
CL4860.Contig2	chr3	AC3B0130		DHC25099	AlceDHA_scf67933
Unigene23888	chr3	AC3B0130		DHC01385	AlceDHA_scf1269465	Chr3	23.382		Chr3	22.999		Chr3	28.341		1
Unigene28744	chr3	AC3B0130		DHC18886	AlceDHA_scf33807
CL853.Contig5	chr3	AC3B0140		DHC01660	AlceDHA_scf1384441
CL5172.Contig3	chr3	AC3B0140		DHC07454	AlceDHA_scf981220
CL6248.Contig1	chr3	AC3B0140		DHC08308	AlceDHA_scf663353
Unigene24391	chr3	AC3B0140		DHC07454	AlceDHA_scf981220
CL472.Contig1	chr3	AC3B0150		DHC04821	AlceDHA_scf413640
CL741.Contig1	chr3	AC3B0150		DHC16728	AlceDHA_scf1005206
CL1976.Contig1	chr3	AC3B0150		DHC21457	AlceDHA_scf1389626
CL5858.Contig1	chr3	AC3B0150		DHC26520	AlceDHA_scf1441570
Unigene8797	chr3	AC3B0150		DHC03007	AlceDHA_scf114982
Unigene9095	chr3	AC3B0150		DHC29262	AlceDHA_scf751690
Unigene21391	chr3	AC3B0150		DHC25730	AlceDHA_scf854632
Unigene27354	chr3	AC3B0150		DHC16912	AlceDHA_scf133090
Unigene27841	chr3	AC3B0150		DHC25363	AlceDHA_scf189030
CL2913.Contig1	chr3	AC3B0160		DHC00713	AlceDHA_scf322495
Unigene19616	chr3	AC3B0160		DHC07992	AlceDHA_scf1223162
Unigene23871	chr3	AC3B0160		DHC00674	AlceDHA_scf409882
Unigene27428	chr3	AC3B0160		DHC09604	AlceDHA_scf528435
CL1124.Contig1	chr3	AC3B0170		DHC07176	AlceDHA_scf1438423
CL1676.Contig1	chr3	AC3B0170		DHC16329	AlceDHA_scf1439689
CL2922.Contig1	chr3	AC3B0170		DHC04047	AlceDHA_scf1206337
CL3976.Contig1	chr3	AC3B0170		DHC16182	AlceDHA_scf21964
CL6365.Contig1	chr3	AC3B0170		DHC20795	AlceDHA_scf759245
Unigene10531	chr3	AC3B0170		DHC12415	AlceDHA_scf578711
Unigene28629	chr3	AC3B0170		DHC21197	AlceDHA_scf1273463
Unigene31568		AC3B0170		DHC09976	AlceDHA_scf1180181
Unigene3396	chr3	AC3B0180		DHC17734	AlceDHA_scf230385
Unigene4753	chr3	AC3B0180		DHC15132	AlceDHA_scf839501
Unigene8287	chr3	AC3B0180		DHC05240	AlceDHA_scf1229908	Chr3	29.075		Chr3	32.085		Chr3	41.44		1
Unigene9168	chr3	AC3B0180		DHC23209	AlceDHA_scf541299
Unigene12617	chr3	AC3B0180		DHC07478	AlceDHA_scf197601
Unigene28991	chr3	AC3B0180		DHC17160	AlceDHA_scf245886
Unigene29192	chr3	AC3B0180		DHC20838	AlceDHA_scf1229908	Chr3	29.075		Chr3	32.085		Chr3	41.44		1
CL6869.Contig2		AC3B0180		DHC05240	AlceDHA_scf1229908	Chr3	29.075		Chr3	32.085		Chr3	41.44		1
Unigene12609	chr3	AC3B0190		DHC17735	AlceDHA_scf1300078
Unigene28137	chr3	AC3B0190		DHC10187	AlceDHA_scf1413464
Unigene8209	chr3	AC3B0200		DHC09834	AlceDHA_scf1403735
Unigene11572	chr3	AC3B0200		DHC19024	AlceDHA_scf348562
Unigene28692	chr3	AC3B0200		DHC14609	AlceDHA_scf1184449
Unigene33042		AC3B0200		DHC24337	AlceDHA_scf55217
CL147.Contig2	chr3	AC3B0210		DHC04209	AlceDHA_scf1325799
CL1582.Contig1	chr3	AC3B0210		DHC37034	AlceDHA_scf805667
CL1632.Contig1	chr3	AC3B0210		DHC06307	AlceDHA_scf899918
CL3097.Contig1	chr3	AC3B0210		DHC02816	AlceDHA_scf1441538
CL7050.Contig2	chr3	AC3B0210		DHC00547	AlceDHA_scf1356004
Unigene6717	chr3	AC3B0210		DHC00483	AlceDHA_c43540791
Unigene6718	chr3	AC3B0210		DHC00483	AlceDHA_c43540791
Unigene8173	chr3	AC3B0210		DHC10525	AlceDHA_scf1305195
Unigene9518	chr3	AC3B0210		DHC02167	AlceDHA_scf1012443
Unigene11007	chr3	AC3B0210		DHC25514	AlceDHA_scf1391124
Unigene11078	chr3	AC3B0210		DHC12926	AlceDHA_scf1142993
Unigene11824	chr3	AC3B0210		DHC04870	AlceDHA_scf1367463
Unigene12263	chr3	AC3B0210		DHC08320	AlceDHA_scf1292915	Chr3	33.968		Chr3	37.1		Chr3	44.984		1
Unigene12300	chr3	AC3B0210		DHC25709	AlceDHA_scf821883
Unigene18509	chr3	AC3B0210		DHC15455	AlceDHA_scf1341462
Unigene18510	chr3	AC3B0210		DHC14060	AlceDHA_scf1341462
Unigene24980	chr3	AC3B0210		DHC22937	AlceDHA_scf391772
Unigene27313	chr3	AC3B0210		DHC05684	AlceDHA_scf874418
Unigene27633	chr3	AC3B0210		DHC08234	AlceDHA_scf235793
Unigene27730	chr3	AC3B0210		DHC16173	AlceDHA_scf543507
Unigene27767	chr3	AC3B0210		DHC11896	AlceDHA_scf1130470
Unigene27821	chr3	AC3B0210		DHC08512	AlceDHA_scf101306
Unigene28049	chr3	AC3B0210		DHC03103	AlceDHA_c44401108
Unigene28184	chr3	AC3B0210		DHC06731	AlceDHA_scf974867
CL4426.Contig2		AC3B0210		DHC01003	AlceDHA_scf875392
CL5981.Contig1		AC3B0210		DHC02816	AlceDHA_scf1441538
Unigene12191		AC3B0210		DHC08517	AlceDHA_scf839971
Unigene18803		AC3B0210		DHC01003	AlceDHA_scf875392
Unigene18805		AC3B0210		DHC01003	AlceDHA_scf875392
Unigene27729		AC3B0210		DHC02816	AlceDHA_scf1441538
Unigene4479	chr3	AC3B0220		DHC02751	AlceDHA_scf1393033
Unigene7077	chr3	AC3B0220		DHC07091	AlceDHA_scf396855
Unigene10312	chr3	AC3B0220		DHC04996	AlceDHA_scf963700
Unigene13199	chr3	AC3B0220		DHC02319	AlceDHA_scf1248850
Unigene13436	chr3	AC3B0220		DHC05728	AlceDHA_scf1111779
Unigene24858	chr3	AC3B0220		DHC06616	AlceDHA_scf915778
Unigene28501	chr3	AC3B0220		DHC14217	AlceDHA_scf1417969
CL818.Contig1	chr3	AC3B0230		DHC05282	AlceDHA_scf1287362
CL5085.Contig2	chr3	AC3B0230		DHC04187	AlceDHA_scf1414589
Unigene4395	chr3	AC3B0230		DHC21618	AlceDHA_scf1019549
Unigene10337	chr3	AC3B0230		DHC05665	AlceDHA_scf1329636
Unigene11301	chr3	AC3B0230		DHC16060	AlceDHA_scf1440014
Unigene13030	chr3	AC3B0230		DHC05650	AlceDHA_c43840031
Unigene21896	chr3	AC3B0230		DHC08709	AlceDHA_scf231493
Unigene29827	chr3	AC3B0230		DHC10925	AlceDHA_scf347403
Unigene10839		AC3B0230		DHC30276	AlceDHA_scf1341776
CL3859.Contig2	chr3	AC3B0240		DHC01162	AlceDHA_scf1393243				Chr3	43.603					1
CL6080.Contig2	chr3	AC3B0240		DHC04837	AlceDHA_c44556458
CL6764.Contig1	chr3	AC3B0240		DHC05740	AlceDHA_c44191987
Unigene6613	chr3	AC3B0240		DHC01162	AlceDHA_scf1393243				Chr3	43.603					1
Unigene12513	chr3	AC3B0240		DHC22849	AlceDHA_scf1327508
Unigene12645	chr3	AC3B0240		DHC16730	AlceDHA_scf1254168
Unigene28517	chr3	AC3B0240		DHC11218	AlceDHA_scf1203202
CL3502.Contig1	chr3	AC3B0250		DHC02515	AlceDHA_scf164643
CL5186.Contig2	chr3	AC3B0250		DHC18871	AlceDHA_scf1012012
CL6712.Contig1	chr3	AC3B0250		DHC00603	AlceDHA_scf848063
Unigene605	chr3	AC3B0250		DHC00563	AlceDHA_scf702169
Unigene729	chr3	AC3B0250		DHC00603	AlceDHA_scf848063
Unigene4138	chr3	AC3B0250		DHC01028	AlceDHA_scf1427038
Unigene9938	chr3	AC3B0250		DHC23185	AlceDHA_scf632436
Unigene10589	chr3	AC3B0250		DHC19433	AlceDHA_scf632436
Unigene11721	chr3	AC3B0250		DHC19010	AlceDHA_scf508923
Unigene13288	chr3	AC3B0250		DHC00563	AlceDHA_scf702169
Unigene13932	chr3	AC3B0250		DHC04297	AlceDHA_scf1355528	Chr3	60.579		Chr3	46.913		Chr3	62.567		1
Unigene19727	chr3	AC3B0250		DHC11696	AlceDHA_scf247532	Chr3	60.579		Chr3	47.53		Chr3	62.319		1
Unigene29302	chr3	AC3B0250		DHC01028	AlceDHA_scf1427038
CL3910.Contig1		AC3B0250		DHC08600	AlceDHA_scf522824
Unigene9939		AC3B0250		DHC23185	AlceDHA_scf632436
Unigene5647	chr3	AC3B0260		DHC00316	AlceDHA_scf1337996	Chr3	63.019		Chr3	48.146		Chr3	63.8		1
Unigene12791	chr3	AC3B0260		DHC01014	AlceDHA_scf1384473	Chr3	63.019		Chr3	48.35		Chr3	63.8		1
Unigene12792	chr3	AC3B0260		DHC01014	AlceDHA_scf1384473	Chr3	63.019		Chr3	48.35		Chr3	63.8		1
Unigene28801	chr3	AC3B0260		DHC00316	AlceDHA_scf1337996	Chr3	63.019		Chr3	48.146		Chr3	63.8		1
CL4825.Contig1		AC3B0260		DHC37032	AlceDHA_scf414337
Unigene8678		AC3B0260		DHC32060	AlceDHA_scf1418972
CL128.Contig3	chr3	AC3B0270		DHC18797	AlceDHA_scf1456338
CL135.Contig1	chr3	AC3B0270		DHC29546	AlceDHA_scf288954
Unigene3221	chr3	AC3B0270		DHC25181	AlceDHA_scf288954
Unigene4684	chr3	AC3B0270		DHC14814	AlceDHA_scf1159076
CL3404.Contig2		AC3B0270		DHC28700	AlceDHA_scf1393963
Unigene7137		AC3B0270		DHC14799	AlceDHA_scf902782
Unigene10250	chr3	AC3B0280		DHC21822	AlceDHA_scf611045
Unigene27802	chr3	AC3B0280		DHC08148	AlceDHA_scf209344
CL4728.Contig1	chr3	AC3B0290		DHC05206	AlceDHA_scf1341574
CL5415.Contig1	chr3	AC3B0290		DHC22804	AlceDHA_scf167403
Unigene22949	chr3	AC3B0290		DHC05206	AlceDHA_scf1341574
Unigene26865	chr3	AC3B0290		DHC09926	AlceDHA_scf521551
Unigene13878		AC3B0290		DHC21857	AlceDHA_scf299850
CL1207.Contig1	chr3	AC3B0300		DHC10204	AlceDHA_scf1065626
CL5091.Contig2	chr3	AC3B0300		DHC03576	AlceDHA_scf1122969
CL5530.Contig1	chr3	AC3B0300		DHC17606	AlceDHA_scf1157612
CL5926.Contig1	chr3	AC3B0300		DHC00916	AlceDHA_scf1089077
Unigene5161	chr3	AC3B0300		DHC05533	AlceDHA_scf307506
Unigene10712	chr3	AC3B0300		DHC08566	AlceDHA_scf1441096
Unigene13212	chr3	AC3B0300		DHC17845	AlceDHA_scf1354025
Unigene13559	chr3	AC3B0300		DHC03171	AlceDHA_scf1411823	Chr3	67.079		Chr3	51.682		Chr3	67.041		1
Unigene16665	chr3	AC3B0300		DHC03171	AlceDHA_scf1411823	Chr3	67.079		Chr3	51.682		Chr3	67.041		1
Unigene18026	chr3	AC3B0300		DHC10204	AlceDHA_scf1065626
Unigene20619	chr3	AC3B0300		DHC01462	AlceDHA_scf1324306
Unigene21059	chr3	AC3B0300		DHC29991	AlceDHA_scf580713
Unigene23709	chr3	AC3B0300		DHC09874	AlceDHA_scf1280540
Unigene25794	chr3	AC3B0300		DHC04839	AlceDHA_scf1409477
Unigene26366		AC3B0300		DHC14064	AlceDHA_scf3618
Unigene6060	chr3	AC3B0310		DHC01294	AlceDHA_scf83755
Unigene7922	chr3	AC3B0310		DHC16288	AlceDHA_scf282595
Unigene23275	chr3	AC3B0310		DHC00374	AlceDHA_scf1352967
Unigene27294	chr3	AC3B0310		DHC02696	AlceDHA_scf1410465
CL2641.Contig2	chr3	AC3B0320		DHC09679	AlceDHA_scf1386296
Unigene11490	chr3	AC3B0320		DHC19732	AlceDHA_scf699178
CL2168.Contig1	chr3	AC3B0330		DHC25193	AlceDHA_scf1423602
Unigene10436	chr3	AC3B0330		DHC10555	AlceDHA_scf44011
Unigene13782	chr3	AC3B0330		DHC12937	AlceDHA_scf1438956
CL983.Contig1	chr3	AC3B0340		DHC02972	AlceDHA_scf1411133
CL5641.Contig1	chr3	AC3B0340		DHC16093	AlceDHA_scf1402231
Unigene3999	chr3	AC3B0340		DHC15452	AlceDHA_scf394277
Unigene10457	chr3	AC3B0340		DHC22119	AlceDHA_scf1232711
Unigene18847	chr3	AC3B0340		DHC02988	AlceDHA_scf1109058
CL3550.Contig1		AC3B0340		DHC13879	AlceDHA_scf1433808
Unigene12167	chr3	AC3B0350		DHC17117	AlceDHA_scf1241906
CL2608.Contig3	chr3	AC3B0360		DHC07618	AlceDHA_scf1403040
Unigene6113	chr3	AC3B0360		DHC03851	AlceDHA_scf1418268
Unigene7560	chr3	AC3B0360		DHC08445	AlceDHA_scf1223093
CL4840.Contig1	chr3	AC3B0370		DHC09445	AlceDHA_scf594705
Unigene18241	chr3	AC3B0370		DHC05588	AlceDHA_scf1375887
Unigene18242	chr3	AC3B0370		DHC05588	AlceDHA_scf1375887
Unigene18243	chr3	AC3B0370		DHC05588	AlceDHA_scf1375887
Unigene25267	chr3	AC3B0370		DHC12997	AlceDHA_scf1356354
Unigene29869	chr3	AC3B0370		DHC38088	AlceDHA_scf313673
CL302.Contig2	chr3	AC3B0380		DHC11745	AlceDHA_scf1362073	Chr3	74.428		Chr3	60.576		Chr3	74.305		1
CL2788.Contig2	chr3	AC3B0380		DHC12425	AlceDHA_scf81600
CL3421.Contig1	chr3	AC3B0380		DHC14964	AlceDHA_scf475867
CL6255.Contig1	chr3	AC3B0380		DHC08095	AlceDHA_scf1298722
Unigene10755	chr3	AC3B0380		DHC09221	AlceDHA_scf1268849
Unigene11406	chr3	AC3B0380		DHC23979	AlceDHA_scf472847
Unigene21016	chr3	AC3B0380		DHC09221	AlceDHA_scf1268849
Unigene21052	chr3	AC3B0380		DHC06234	AlceDHA_scf1064944
Unigene22130	chr3	AC3B0380		DHC08095	AlceDHA_scf1298722
Unigene32530		AC3B0380		DHC30190	AlceDHA_scf434553
CL3191.Contig3	chr3	AC3B0390		DHC03832	AlceDHA_scf57120
Unigene726	chr3	AC3B0390		DHC15247	AlceDHA_scf1278401
Unigene3404	chr3	AC3B0390		DHC02671	AlceDHA_scf1376648
Unigene21140	chr3	AC3B0390		DHC03946	AlceDHA_scf1127719
Unigene20710		AC3B0390		DHC01495	AlceDHA_scf726445
Unigene7890	chr3	AC3B0400		DHC14195	AlceDHA_scf1173555
Unigene11026	chr3	AC3B0400		DHC10407	AlceDHA_scf1432522
Unigene11027	chr3	AC3B0400		DHC10407	AlceDHA_scf1432522
Unigene27685	chr3	AC3B0400		DHC16903	AlceDHA_scf1333431
CL1967.Contig1	chr3	AC3B0410		DHC19135	AlceDHA_scf41162
CL3312.Contig3	chr3	AC3B0410		DHC41995	AlceDHA_scf952549
CL4952.Contig2	chr3	AC3B0420		DHC27974	AlceDHA_scf901675
Unigene6923	chr3	AC3B0420		DHC06434	AlceDHA_scf932876
Unigene28918	chr3	AC3B0420		DHC07532	AlceDHA_scf267099
CL1327.Contig1	chr3	AC3B0430		DHC07534	AlceDHA_scf1298406
Unigene11204	chr3	AC3B0430		DHC00996	AlceDHA_scf921411
Unigene11209	chr3	AC3B0430		DHC01445	AlceDHA_scf1162052
Unigene17682		AC3B0430		DHC06473	AlceDHA_c44004914
CL2520.Contig1	chr3	AC3B0440		DHC14453	AlceDHA_scf1346502
CL3986.Contig2	chr3	AC3B0440		DHC07282	AlceDHA_scf811292
CL5527.Contig2	chr3	AC3B0440		DHC25679	AlceDHA_scf1346572
Unigene683	chr3	AC3B0440		DHC05186	AlceDHA_scf1402428
Unigene11427	chr3	AC3B0440		DHC07699	AlceDHA_scf654770
Unigene21594	chr3	AC3B0440		DHC22325	AlceDHA_scf1388053
Unigene24203	chr3	AC3B0440		DHC09808	AlceDHA_scf459121
Unigene27576	chr3	AC3B0440		DHC30450	AlceDHA_scf1268022
Unigene28236	chr3	AC3B0440		DHC17275	AlceDHA_scf765595
CL1051.Contig3	chr3	AC3B0450		DHC03136	AlceDHA_scf904761
CL1628.Contig3	chr3	AC3B0450		DHC01478	AlceDHA_c44523936
CL3914.Contig1	chr3	AC3B0450		DHC07278	AlceDHA_scf1347272
CL5116.Contig2	chr3	AC3B0450		DHC08099	AlceDHA_scf1395396
Unigene14615	chr3	AC3B0450		DHC08099	AlceDHA_scf1395396
Unigene24204	chr3	AC3B0450		DHC09808	AlceDHA_scf459121
Unigene37793	chr3	AC3B0450		DHC02239	AlceDHA_scf132270
Unigene4143	chr3	AC3B0460		DHC05640	AlceDHA_scf999513
Unigene5456	chr3	AC3B0460		DHC06752	AlceDHA_scf951373
Unigene5457	chr3	AC3B0460		DHC06752	AlceDHA_scf951373
Unigene11491	chr3	AC3B0460		DHC08971	AlceDHA_scf1277530
Unigene12120	chr3	AC3B0460		DHC11345	AlceDHA_scf358049
Unigene30433	chr3	AC3B0460		DHC06752	AlceDHA_scf951373
CL6404.Contig2		AC3B0460		DHC03537	AlceDHA_scf596994
Unigene6330		AC3B0460		DHC33040	AlceDHA_scf999513
Unigene11558	chr3	AC3B0470		DHC15713	AlceDHA_scf114848
Unigene23226	chr3	AC3B0470		DHC03367	AlceDHA_c44705315
Unigene7209	chr3	AC3B0480		DHC14243	AlceDHA_scf1407477
Unigene10069	chr3	AC3B0490		DHC00117	AlceDHA_scf596051
Unigene18063	chr3	AC3B0490		DHC00117	AlceDHA_scf596051
Unigene18065	chr3	AC3B0490		DHC00117	AlceDHA_scf596051
CL5373.Contig1	chr3	AC3B0500		DHC09119	AlceDHA_scf925736
Unigene12660	chr3	AC3B0500		DHC19836	AlceDHA_scf398098
Unigene13218	chr3	AC3B0500		DHC14991	AlceDHA_scf1050190
Unigene13505	chr3	AC3B0500		DHC02518	AlceDHA_scf1270177
Unigene25516	chr3	AC3B0500		DHC09119	AlceDHA_scf925736
Unigene27414	chr3	AC3B0500		DHC33246	AlceDHA_scf1353050
CL2819.Contig4	chr3	AC3B0510		DHC22852	AlceDHA_scf700724
Unigene13956	chr3	AC3B0510		DHC00946	AlceDHA_scf503358
Unigene28953	chr3	AC3B0510		DHC05535	AlceDHA_scf1172045
Unigene22873	chr3	AC3B0520		DHC00463	AlceDHA_scf1287293
Unigene31884	chr3	AC3B0520		DHC00463	AlceDHA_scf1287293
Unigene32167	chr3	AC3B0520		DHC21636	AlceDHA_scf1316994
CL4565.Contig2	chr3	AC3B0530		DHC00928	AlceDHA_scf1213074				Chr3	0		Chr3	0		1
Unigene4549	chr3	AC3B0530		DHC04726	AlceDHA_scf1198580
Unigene9228	chr3	AC3B0530		DHC04125	AlceDHA_scf1047016
Unigene27521	chr3	AC3B0530		DHC27962	AlceDHA_c42257541
CL4651.Contig1	chr3	AC3B0540		DHC04602	AlceDHA_scf916515
CL5821.Contig2	chr3	AC3B0540		DHC17060	AlceDHA_scf1292888
Unigene808	chr3	AC3B0540		DHC04927	AlceDHA_scf861347
Unigene10055	chr3	AC3B0540		DHC12357	AlceDHA_scf381366				Chr3	69.006		Chr3	80.875		1
Unigene10479	chr3	AC3B0540		DHC14931	AlceDHA_scf318715
Unigene10809	chr3	AC3B0540		DHC09627	AlceDHA_scf448364
Unigene12116	chr3	AC3B0540		DHC12393	AlceDHA_scf1304840
Unigene21718	chr3	AC3B0540		DHC09627	AlceDHA_scf448364
Unigene23419	chr3	AC3B0540		DHC10431	AlceDHA_scf1136881
Unigene27411	chr3	AC3B0540		DHC16888	AlceDHA_scf1447544
Unigene32849	chr3	AC3B0540		DHC14081	AlceDHA_scf1364759
CL1291.Contig2	chr3	AC3B0550		DHC00685	AlceDHA_scf1339781
Unigene9732	chr3	AC3B0550		DHC13476	AlceDHA_c44827157
Unigene22347	chr3	AC3B0550		DHC12357	AlceDHA_scf381366				Chr3	69.006		Chr3	80.875		1
Unigene25156	chr3	AC3B0550		DHC11518	AlceDHA_scf1339590
Unigene26484	chr3	AC3B0550		DHC00872	AlceDHA_scf686927
Unigene27432	chr3	AC3B0550		DHC18648	AlceDHA_scf1283382
CL6559.Contig1		AC3B0550		DHC08252	AlceDHA_scf1234837
Unigene7747		AC3B0550		DHC02867	AlceDHA_scf677751
CL5176.Contig2	chr3	AC3B0560		DHC01320	AlceDHA_scf749772
CL6360.Contig1	chr3	AC3B0560		DHC20345	AlceDHA_scf1334509
Unigene9996	chr3	AC3B0560		DHC18847	AlceDHA_scf998117
Unigene12963	chr3	AC3B0560		DHC02131	AlceDHA_c44612833
Unigene13498	chr3	AC3B0560		DHC06389	AlceDHA_scf1023849
Unigene26186	chr3	AC3B0560		DHC05033	AlceDHA_scf242375
Unigene598	chr3	AC3B0570		DHC10780	AlceDHA_scf1299710
Unigene27371	chr3	AC3B0570		DHC19813	AlceDHA_scf1418078
Unigene27410	chr3	AC3B0570		DHC24914	AlceDHA_scf1453012
Unigene27811	chr3	AC3B0580		DHC07726	AlceDHA_scf106959
Unigene28745	chr3	AC3B0580		DHC14266	AlceDHA_scf1052646
CL2360.Contig1	chr3	AC3B0590		DHC05239	AlceDHA_c42172233
Unigene135	chr3	AC3B0590		DHC09334	AlceDHA_scf1370518
Unigene4397	chr3	AC3B0590		DHC15732	AlceDHA_scf196805
Unigene11029	chr3	AC3B0590		DHC01323	AlceDHA_scf488088
Unigene11737	chr3	AC3B0590		DHC22289	AlceDHA_scf1411382
Unigene13368	chr3	AC3B0590		DHC14063	AlceDHA_scf196805
Unigene18725	chr3	AC3B0590		DHC06239	AlceDHA_scf421590
Unigene18726	chr3	AC3B0590		DHC06239	AlceDHA_scf421590
Unigene18849	chr3	AC3B0590		DHC18638	AlceDHA_scf1249479
Unigene23245	chr3	AC3B0590		DHC00201	AlceDHA_scf959436
Unigene23733	chr3	AC3B0590		DHC10973	AlceDHA_scf875829				Chr3	69.622					1
Unigene23734	chr3	AC3B0590		DHC10973	AlceDHA_scf875829				Chr3	69.622					1
Unigene24079	chr3	AC3B0590		DHC05239	AlceDHA_c42172233
Unigene25211	chr3	AC3B0590		DHC01983	AlceDHA_scf955014
Unigene39349	chr3	AC3B0590		DHC10973	AlceDHA_scf875829				Chr3	69.622					1
Unigene1013		AC3B0590		DHC36823	AlceDHA_c33634470
CL3168.Contig1	chr3	AC3B0600		DHC19204	AlceDHA_scf1130832
CL3293.Contig4	chr3	AC3B0600		DHC07975	AlceDHA_scf1346689				Chr3	70.447		Chr3	83.657		1
CL5378.Contig1	chr3	AC3B0600		DHC29319	AlceDHA_scf1414567
CL5589.Contig1	chr3	AC3B0600		DHC15420	AlceDHA_scf877586
Unigene21426	chr3	AC3B0600		DHC00557	AlceDHA_scf1350765
Unigene27944	chr3	AC3B0600		DHC48438	AlceDHA_scf1018579
CL356.Contig1	chr3	AC3B0610		DHC21165	AlceDHA_scf1397934
CL3753.Contig1	chr3	AC3B0610		DHC13323	AlceDHA_scf1034968
CL4414.Contig2	chr3	AC3B0610		DHC15776	AlceDHA_scf228486
CL4666.Contig2	chr3	AC3B0610		DHC36715	AlceDHA_scf472057
CL5162.Contig2	chr3	AC3B0610		DHC10031	AlceDHA_scf1306804
Unigene12113	chr3	AC3B0610		DHC30147	AlceDHA_scf472057
Unigene20146	chr3	AC3B0610		DHC13393	AlceDHA_scf1284591
Unigene31905	chr3	AC3B0610		DHC21385	AlceDHA_scf1284453
Unigene2211		AC3B0610		DHC05019	AlceDHA_scf1304264
CL4469.Contig2	chr3	AC3B0620		DHC06343	AlceDHA_scf612557
Unigene27878	chr3	AC3B0620		DHC25666	AlceDHA_scf1437802
Unigene27943	chr3	AC3B0620		DHC14713	AlceDHA_scf1138394
Unigene10581		AC3B0620		DHC29071	AlceDHA_scf1369610
Unigene7584	chr3	AC3B0630		DHC16183	AlceDHA_scf544711
Unigene12442	chr3	AC3B0630		DHC04479	AlceDHA_scf324895
Unigene12728	chr3	AC3B0630		DHC08226	AlceDHA_scf815816
Unigene24362	chr3	AC3B0630		DHC04237	AlceDHA_scf641714				Chr3	75.225		Chr3	87.214		1
Unigene3206		AC3B0630		DHC20958	AlceDHA_scf1026136
Unigene6698		AC3B0630		DHC20958	AlceDHA_scf1026136
CL1841.Contig1	chr3	AC3B0640		DHC20519	AlceDHA_scf1416424				Chr3	77.131					1
CL4213.Contig2	chr3	AC3B0640		DHC11410	AlceDHA_scf1320768
Unigene9042	chr3	AC3B0640		DHC11410	AlceDHA_scf1320768
Unigene12582	chr3	AC3B0640		DHC20519	AlceDHA_scf1416424				Chr3	77.131					1
Unigene21532	chr3	AC3B0640		DHC17181	AlceDHA_c42003702
Unigene28275	chr3	AC3B0640		DHC28989	AlceDHA_scf226200
Unigene35693		AC3B0640		DHC20519	AlceDHA_scf1416424				Chr3	77.131					1
Unigene24610	chr3	AC3B0650		DHC00171	AlceDHA_c44727635
Unigene24612	chr3	AC3B0650		DHC00171	AlceDHA_c44727635
Unigene26249	chr3	AC3B0650		DHC10948	AlceDHA_scf153354
Unigene19038	chr3	AC3B0660		DHC47684	AlceDHA_scf1408245
Unigene28939	chr3	AC3B0660		DHC11585	AlceDHA_scf815686
CL6120.Contig2	chr3	AC3B0670		DHC11808	AlceDHA_scf910562
CL6615.Contig1		AC3B0670		DHC15049	AlceDHA_scf1159015
Unigene6354		AC3B0670		DHC35493	AlceDHA_scf64214
Unigene8769	chr3	AC3B0680		DHC27011	AlceDHA_scf1289885
Unigene8770	chr3	AC3B0680		DHC27011	AlceDHA_scf1289885
Unigene28255	chr3	AC3B0680		DHC13442	AlceDHA_scf1088619
Unigene35158	chr3	AC3B0680		DHC47202	AlceDHA_scf1101637
CL2104.Contig1	chr3	AC3B0690		DHC18774	AlceDHA_scf1016453
Unigene27409	chr3	AC3B0690		DHC23929	AlceDHA_scf1104728
Unigene29247	chr3	AC3B0690		DHC36295	AlceDHA_scf1285457
CL1057.Contig1	chr3	AC3B0700		DHC01721	AlceDHA_scf869119
CL1476.Contig2	chr3	AC3B0700		DHC24898	AlceDHA_scf574270
CL3432.Contig1	chr3	AC3B0700		DHC15092	AlceDHA_scf889034
CL5228.Contig2	chr3	AC3B0700		DHC17815	AlceDHA_scf1025131
Unigene8432	chr3	AC3B0700		DHC13218	AlceDHA_scf1167329
Unigene13259	chr3	AC3B0700		DHC01284	AlceDHA_scf1397718				Chr3	86.592		Chr3	96.204		1
Unigene25046	chr3	AC3B0700		DHC19131	AlceDHA_scf574270
Unigene18469		AC3B0700		DHC25078	AlceDHA_scf883106
Unigene15434	chr3	AC3B0710		DHC03122	AlceDHA_scf404554
Unigene27507	chr3	AC3B0710		DHC20228	AlceDHA_scf1380755
CL3294.Contig1	chr3	AC3B0720		DHC04636	AlceDHA_scf1416180	Chr3	104.361		Chr3	89.947		Chr3	98.23		1
Unigene13553	chr3	AC3B0720		DHC22701	AlceDHA_scf17328
Unigene20054	chr3	AC3B0720		DHC14490	AlceDHA_scf1415015
Unigene12684		AC3B0720		DHC01030	AlceDHA_scf796286
CL472.Contig3	chr3	AC3B0730		DHC04821	AlceDHA_scf413640
CL1017.Contig1	chr3	AC3B0730		DHC10997	AlceDHA_scf1098872
CL1142.Contig1	chr3	AC3B0730		DHC15531	AlceDHA_scf535665
CL4694.Contig2	chr3	AC3B0730		DHC10414	AlceDHA_scf804779
CL5014.Contig2	chr3	AC3B0730		DHC01385	AlceDHA_scf1269465	Chr3	23.382		Chr3	22.999		Chr3	28.341		1
Unigene4017	chr3	AC3B0730		DHC18010	AlceDHA_scf1248790
Unigene4916	chr3	AC3B0730		DHC17151	AlceDHA_scf1340926
Unigene6449	chr3	AC3B0730		DHC25813	AlceDHA_scf1338896
Unigene7668	chr3	AC3B0730		DHC26062	AlceDHA_scf1374074
Unigene8895	chr3	AC3B0730		DHC22876	AlceDHA_scf1356836
Unigene12599	chr3	AC3B0730		DHC21916	AlceDHA_scf315964
Unigene13265	chr3	AC3B0730		DHC23013	AlceDHA_scf1340826
Unigene13630	chr3	AC3B0730		DHC18391	AlceDHA_scf1072234
Unigene24498	chr3	AC3B0730		DHC09490	AlceDHA_scf1171517
Unigene27574	chr3	AC3B0730		DHC23354	AlceDHA_scf42550
Unigene30199	chr3	AC3B0730		DHC27623	AlceDHA_scf548755
CL4338.Contig2	chr3	AC3B0740		DHC19362	AlceDHA_c43221015
CL5024.Contig2	chr3	AC3B0740		DHC11728	AlceDHA_scf1380566
Unigene5159	chr3	AC3B0740		DHC13945	AlceDHA_scf192646
Unigene10904	chr3	AC3B0740		DHC19080	AlceDHA_scf1410566
Unigene18265	chr3	AC3B0740		DHC18636	AlceDHA_scf982247
Unigene21703	chr3	AC3B0740		DHC28701	AlceDHA_scf1400988
Unigene23326	chr3	AC3B0740		DHC06938	AlceDHA_scf919614	Chr3	108.555		Chr3	92.814		Chr3	102.411		1
Unigene25185	chr3	AC3B0740		DHC05279	AlceDHA_scf451282
Unigene27345	chr3	AC3B0740		DHC24247	AlceDHA_scf1189692	Chr3	109.355		Chr3	94.083		Chr3	104.163		1
Unigene29138	chr3	AC3B0740		DHC22707	AlceDHA_scf943457
Unigene1463		AC3B0740		DHC01105	AlceDHA_scf33960
Unigene18264		AC3B0740		DHC18636	AlceDHA_scf982247
Unigene28294		AC3B0740		DHC00855	AlceDHA_scf928061
CL3087.Contig2	chr3	AC3B0750		DHC04081	AlceDHA_c43547533
CL3469.Contig1	chr3	AC3B0750		DHC01215	AlceDHA_scf1442897
CL5424.Contig2	chr3	AC3B0750		DHC05827	AlceDHA_scf1391800
CL5497.Contig1	chr3	AC3B0750		DHC04839	AlceDHA_scf1409477
CL6320.Contig2	chr3	AC3B0750		DHC42433	AlceDHA_scf548333
Unigene7758	chr3	AC3B0750		DHC22784	AlceDHA_scf1394921
Unigene12946	chr3	AC3B0750		DHC07204	AlceDHA_scf184841
Unigene14018	chr3	AC3B0750		DHC08500	AlceDHA_scf1442804
Unigene21254	chr3	AC3B0750		DHC05792	AlceDHA_scf1440902
Unigene25995	chr3	AC3B0750		DHC25840	AlceDHA_scf1054447
Unigene26665	chr3	AC3B0750		DHC06537	AlceDHA_scf98447
Unigene27230	chr3	AC3B0750		DHC12236	AlceDHA_scf1329860
Unigene27610	chr3	AC3B0750		DHC19318	AlceDHA_scf308963
Unigene27905	chr3	AC3B0750		DHC26624	AlceDHA_scf1032044
Unigene31695	chr3	AC3B0750		DHC13625	AlceDHA_scf585447	Chr3	112.661		Chr3	94.903		Chr3	105.652		1
CL2057.Contig1		AC3B0750		DHC21858	AlceDHA_scf1288786	Chr3	113.461		Chr3	95.519		Chr3	106.393		1
Unigene8253	chr3	AC3B0760		DHC11054	AlceDHA_scf1010677	Chr3	113.461		Chr3	96.137		Chr3	107.133		1
Unigene8534	chr3	AC3B0760		DHC08480	AlceDHA_scf1005018
Unigene11392	chr3	AC3B0760		DHC18772	AlceDHA_c44775707
Unigene13065	chr3	AC3B0760		DHC15853	AlceDHA_c37916262
Unigene21132	chr3	AC3B0760		DHC11392	AlceDHA_scf1025650
Unigene25380	chr3	AC3B0760		DHC16512	AlceDHA_scf273546
Unigene27590	chr3	AC3B0760		DHC29564	AlceDHA_scf445813
Unigene6236	chr3	AC3B0770		DHC08920	AlceDHA_scf1101588
Unigene12038	chr3	AC3B0770		DHC13011	AlceDHA_c44004812
Unigene27569	chr3	AC3B0770		DHC08136	AlceDHA_scf1456104
Unigene6094	chr3	AC3B0780		DHC15909	AlceDHA_scf1297420
Unigene11851	chr3	AC3B0780		DHC13505	AlceDHA_scf1155930
Unigene12104	chr3	AC3B0780		DHC04127	AlceDHA_scf1155930
Unigene10635	chr3	AC3B0790		DHC04070	AlceDHA_scf933908
CL3375.Contig1	chr3	AC3B0800		DHC01606	AlceDHA_scf1043081
Unigene13357	chr3	AC3B0800		DHC18106	AlceDHA_scf762428
Unigene25629	chr3	AC3B0800		DHC00223	AlceDHA_scf1168709
Unigene27245	chr3	AC3B0800		DHC20540	AlceDHA_scf1423664
Unigene28563	chr3	AC3B0800		DHC03152	AlceDHA_scf1180909
Unigene29319	chr3	AC3B0800		DHC00223	AlceDHA_scf1168709
CL2093.Contig2	chr3	AC3B0810		DHC02290	AlceDHA_scf1416724
CL3328.Contig1	chr3	AC3B0810		DHC15681	AlceDHA_scf813181
Unigene10787	chr3	AC3B0810		DHC17604	AlceDHA_scf446733
Unigene13647	chr3	AC3B0810		DHC02290	AlceDHA_scf1416724
Unigene13702	chr3	AC3B0810		DHC19728	AlceDHA_scf1388358
Unigene27509	chr3	AC3B0810		DHC06129	AlceDHA_scf482593
Unigene20878		AC3B0810		DHC32668	AlceDHA_c43289175
CL1953.Contig1	chr3	AC3B0820		DHC00070	AlceDHA_scf1369921	Chr3	119.18		Chr3	102.644		Chr3	116.537		1
CL6638.Contig2	chr3	AC3B0820		DHC10890	AlceDHA_scf193858
Unigene627	chr3	AC3B0820		DHC22293	AlceDHA_scf1365415
Unigene8886	chr3	AC3B0820		DHC24733	AlceDHA_scf861212
Unigene9529	chr3	AC3B0820		DHC00776	AlceDHA_scf203018	Chr3	119.18		Chr3	102.644		Chr3	116.291		1
Unigene9530	chr3	AC3B0820		DHC00776	AlceDHA_scf203018	Chr3	119.18		Chr3	102.644		Chr3	116.291		1
Unigene12268	chr3	AC3B0820		DHC08528	AlceDHA_scf520008
Unigene12797	chr3	AC3B0820		DHC21001	AlceDHA_scf1386093
Unigene12798	chr3	AC3B0820		DHC21001	AlceDHA_scf1386093
Unigene12928	chr3	AC3B0820		DHC10961	AlceDHA_scf314131
Unigene13112	chr3	AC3B0820		DHC09628	AlceDHA_scf1094346
Unigene22331	chr3	AC3B0820		DHC05898	AlceDHA_scf1254712
Unigene22623	chr3	AC3B0820		DHC15084	AlceDHA_scf991010
Unigene25746	chr3	AC3B0820		DHC00070	AlceDHA_scf1369921	Chr3	119.18		Chr3	102.644		Chr3	116.537		1
Unigene27964	chr3	AC3B0820		DHC15808	AlceDHA_scf1360983
Unigene28363	chr3	AC3B0820		DHC02722	AlceDHA_scf1102407
Unigene29623	chr3	AC3B0820		DHC05652	AlceDHA_scf157177
Unigene32135	chr3	AC3B0820		DHC05652	AlceDHA_scf157177
Unigene34558		AC3B0820		DHC31183	AlceDHA_scf1388580
CL6717.Contig1	chr3	AC3B0830		DHC20428	AlceDHA_scf437095
Unigene9115	chr3	AC3B0830		DHC20836	AlceDHA_scf1369931
Unigene12895	chr3	AC3B0830		DHC03981	AlceDHA_scf1099771
Unigene12896	chr3	AC3B0830		DHC03981	AlceDHA_scf1099771
Unigene27727	chr3	AC3B0830		DHC16140	AlceDHA_scf1413734
Unigene1573		AC3B0830		DHC16621	AlceDHA_scf1270859
Unigene13709	chr3	AC3B0840		DHC16599	AlceDHA_scf1346052
Unigene27394	chr3	AC3B0840		DHC10300	AlceDHA_scf1442922
Unigene296	chr3	AC3B0850		DHC03258	AlceDHA_scf489410
Unigene16903	chr3	AC3B0850		DHC07591	AlceDHA_scf1176391
Unigene21007	chr3	AC3B0850		DHC01465	AlceDHA_scf1389816
Unigene21462	chr3	AC3B0850		DHC07955	AlceDHA_scf1417946
Unigene28212	chr3	AC3B0850		DHC15396	AlceDHA_c43899343
Unigene35954	chr3	AC3B0850		DHC09244	AlceDHA_scf1297465
CL1653.Contig9	chr3	AC3B0860		DHC00960	AlceDHA_scf1436219
CL4072.Contig1	chr3	AC3B0860		DHC09123	AlceDHA_scf1139442
CL5015.Contig2	chr3	AC3B0860		DHC16939	AlceDHA_scf909263
Unigene9902	chr3	AC3B0860		DHC12243	AlceDHA_scf1408652
Unigene18674	chr3	AC3B0860		DHC09329	AlceDHA_scf1400475
Unigene22675	chr3	AC3B0860		DHC04007	AlceDHA_scf1375033
Unigene27765	chr3	AC3B0860		DHC21026	AlceDHA_scf174034
Unigene28170	chr3	AC3B0860		DHC20902	AlceDHA_scf148320
Unigene28175	chr3	AC3B0860		DHC14413	AlceDHA_c44643331
Unigene29597	chr3	AC3B0860		DHC13036	AlceDHA_scf926963
Unigene32724	chr3	AC3B0860		DHC16278	AlceDHA_scf977766
Unigene33180	chr3	AC3B0860		DHC20902	AlceDHA_scf148320
Unigene5444		AC3B0860		DHC19666	AlceDHA_scf1371782
Unigene24440		AC3B0860		DHC12462	AlceDHA_scf509080
CL3061.Contig2	chr3	AC3B0870		DHC11816	AlceDHA_scf217591
CL3715.Contig1	chr3	AC3B0870		DHC00417	AlceDHA_scf1086920
Unigene1012	chr3	AC3B0870		DHC05444	AlceDHA_scf1411843
Unigene3407	chr3	AC3B0870		DHC00032	AlceDHA_scf1282152
Unigene3436	chr3	AC3B0870		DHC20907	AlceDHA_scf1253178
Unigene4183	chr3	AC3B0870		DHC10039	AlceDHA_scf1261470
Unigene8257	chr3	AC3B0870		DHC06910	AlceDHA_scf874791
Unigene8552	chr3	AC3B0870		DHC14972	AlceDHA_scf877272
Unigene11125	chr3	AC3B0870		DHC10495	AlceDHA_scf794970
Unigene13202	chr3	AC3B0870		DHC01477	AlceDHA_scf362623
Unigene21246	chr3	AC3B0870		DHC28202	AlceDHA_scf1040581
Unigene27474	chr3	AC3B0870		DHC24094	AlceDHA_scf955062
Unigene27794	chr3	AC3B0870		DHC22882	AlceDHA_scf747195
Unigene28534	chr3	AC3B0870		DHC04803	AlceDHA_scf907556
Unigene29180	chr3	AC3B0870		DHC13477	AlceDHA_scf1391335
Unigene29277	chr3	AC3B0870		DHC01035	AlceDHA_scf784020				Chr3	118.652					1
Unigene15669	chr4	AC4B0010		DHC12408	AlceDHA_scf1383113
Unigene15671	chr4	AC4B0010		DHC12408	AlceDHA_scf1383113
Unigene361	chr4	AC4B0020		DHC10594	AlceDHA_scf1339238
Unigene22416	chr4	AC4B0020		DHC00533	AlceDHA_scf1342504	Chr4	0		Chr4	0		Chr4	0		1
Unigene29660	chr4	AC4B0020		DHC00533	AlceDHA_scf1342504	Chr4	0		Chr4	0		Chr4	0		1
CL2253.Contig1	chr4	AC4B0030		DHC05119	AlceDHA_scf1249735
Unigene17409	chr4	AC4B0030		DHC05119	AlceDHA_scf1249735
Unigene27770	chr4	AC4B0030		DHC21164	AlceDHA_scf516379
Unigene3976	chr4	AC4B0040		DHC05122	AlceDHA_scf100197
Unigene7588	chr4	AC4B0040		DHC29083	AlceDHA_scf1282423
Unigene7928	chr4	AC4B0040		DHC14134	AlceDHA_scf1220476
Unigene839	chr4	AC4B0050		DHC02318	AlceDHA_scf1381385
Unigene8848	chr4	AC4B0050		DHC24413	AlceDHA_scf401377	Chr4	0.8		Chr4	1.895					1
Unigene13589	chr4	AC4B0050		DHC24413	AlceDHA_scf401377	Chr4	0.8		Chr4	1.895					1
Unigene27237	chr4	AC4B0050		DHC27909	AlceDHA_c44481194
CL5858.Contig2	chr4	AC4B0060		DHC21209	AlceDHA_scf825474
CL4457.Contig1	chr4	AC4B0070		DHC23544	AlceDHA_scf1347460
CL6351.Contig2	chr4	AC4B0070		DHC05562	AlceDHA_scf661714
CL6937.Contig3	chr4	AC4B0070		DHC15424	AlceDHA_scf1280807
Unigene24359	chr4	AC4B0070		DHC04205	AlceDHA_scf230728
CL1357.Contig1	chr4	AC4B0080		DHC05406	AlceDHA_scf1101581
Unigene10147	chr4	AC4B0080		DHC05804	AlceDHA_scf1430883
Unigene11378	chr4	AC4B0080		DHC17455	AlceDHA_c44359588
Unigene25232	chr4	AC4B0080		DHC04684	AlceDHA_scf175562
Unigene27863	chr4	AC4B0080		DHC18134	AlceDHA_c43944535
Unigene9764	chr4	AC4B0090		DHC17598	AlceDHA_scf1422514
Unigene13261	chr4	AC4B0100		DHC08264	AlceDHA_scf1183883
Unigene20342	chr4	AC4B0100		DHC04210	AlceDHA_c43593743
Unigene27344	chr4	AC4B0110		DHC06180	AlceDHA_scf967812
Unigene27490	chr4	AC4B0110		DHC07967	AlceDHA_scf1066518
CL2899.Contig1	chr4	AC4B0120		DHC11050	AlceDHA_scf514412
Unigene10602	chr4	AC4B0120		DHC02059	AlceDHA_scf234330
Unigene13358	chr4	AC4B0120		DHC30086	AlceDHA_scf540401
Unigene27617	chr4	AC4B0120		DHC13047	AlceDHA_scf1259476
Unigene28972	chr4	AC4B0120		DHC20437	AlceDHA_scf715337
CL4025.Contig1	chr4	AC4B0130		DHC00313	AlceDHA_scf137217
Unigene3316	chr4	AC4B0140		DHC22549	AlceDHA_scf1096460
[truncated: 41,180 more rows]

## Sheet: Sup.Table3
Supplementary Table 3. Summary of the mapping results for RNA-seq data
Sample	No. of total cleaned reads	No. of mapped reads	Mapping ratio (%)
OP6_1	27377490	12892183	47.0904
OP6_2	20243136	15617093	77.1476
OP6_3	28842104	22729075	78.8052
OP6_4	22473068	18419821	81.964
OP6_5	24349252	19382703	79.6029
OP6_6	27109086	21355829	78.7774
M3_1	28965722	23587384	81.4321
M3_2	26747486	21738458	81.2729
M3_3	21551004	17572175	81.5376
M3_4	22173972	18350140	82.7553
M3_5	21998442	17678151	80.3609
M3_6	28883574	23603563	81.7197
F1_B	52698334	42390999	80.4409
F1_C	50343624	39205786	77.8764

## Sheet: Sup.Table4
Supplementary Table 4. Summary of RNA-seq-based variant calling in each sample
Sample	Total number of varinat sites	Homozygous site	Heterozygous site	Homozygous site ratio (%)
OP6_2	149190	79426	69764	46.7618
OP6_3	194962	111638	83324	42.7386
OP6_4	179651	103490	76161	42.3939
OP6_5	199471	112981	86490	43.3597
OP6_6	203978	113175	90803	44.5161
M3_1	215917	140508	75409	34.925
M3_2	202286	131681	70605	34.9036
M3_3	190123	123016	67107	35.2966
M3_4	194156	125566	68590	35.3273
M3_5	175540	112094	63446	36.1433
M3_6	210416	138025	72391	34.4038

## Sheet: Sup.Table5
Supplementary Table 5. The degree of fixation of the homozygous variant sites in each parental line
		OP6						M3
aNo. of individuals		1	2	3	4	5		1	2	3	4	5	6
No. of homozygous sites		75288	35455	19510	15827	27701		58180	22894	14697	11553	9829	29022
% in total		43.3235	20.4021	11.2268	9.10744	15.9402		39.8016	15.662	10.0544	7.90354	6.72413	19.8543
a The number of individuals sharing the homozygous variant sites among individuals of each parental line.

## Sheet: Sup. Table6
Supplementary Table 6. Summary of polymorphisms between parental lines
Parental line	aNo. of fixed homozygous variant sites	bNo. of polymorphic sites
OP6	43528	4,642 (10.7%)
M3	38851	3,509 (9.0%)
total	82379	8,151 (19.7 %)
a The homozygous variant sites observed in more than four individuals among five plants (OP6), or more than five individuals among six plants (M3)
b The variants were not detected in the individuals of the opposite parental lines

## Sheet: Sup. Table7
Supplementary Table 7. Summary of marker information used for genotyping and map construction
	Hotspot site	1: Markers used for genotyping of the F2_A population	Polymorphisms used for map construction of the F2_A population			1: Markers used for genotyping of the F2_B and F2_C population	Polymorphisms used for map construction of the F2_B population			Polymorphisms used for map construction of the F2_C population			Correspondence of sequences flanking SNPs reported by Duangjit, J., Bohanec, B., Chan, A. P., Town, C. D. and Havey, M. J. 2013, Transcriptome sequencing to produce SNP-based genetic maps of onion. Theoretical and Applied Genetics, 126, 2093-2101.	Marker information
Marker_name	Position	480 markers	Position	Ref	Alt	441 markers	Position	Ref	Alt	Position	Ref	Alt	cDNA names	Forward_Primer	Reverse_Primer	Amplicon sequence
C38087880_548	548	1												TAACACGGCAGTTAGATTGCG	TAAGCAAAAGGCAGGGATGAC	TAACACGGCAGTTAGATTGCGCAATGATTCGCACAAAAATTATAAATGCTTGAGCTCAATGTAACAGCTTTTGATCCGGAGTAGTGCAAACATGACCAGGTCATCCCTGCCTTTTGCTTA
C41897166_1926	1926	1	1926	G	T	1	1926	G	T	1926	G	T		ATGCTGCTCTTTTCCTGCTTG	CAGGAGTGGAGTGCTACCAAA	ATGCTGCTCTTTTCCTGCTTGATTTTGTTGTAAAGTAGAGAACTTGTTATTAGAAGCCGAGAATAATGAAGAAGATGATGAAGATTTTCTTCGTAGTTCTCTTAAAATTGTAGCCATTAGTAATTTGGTAGCACTCCACTCCTG
C42637071_851	851	1	851	A	G	1	851	A	G	851	A	G		CACACTTGCAGCTCACGTTCT	CGTTTCGTCCGAAATGAAGAG	CACACTTGCAGCTCACGTTCTTTTCACCGCCAGGGCTTGTTACCGCTTCCTCATCCATATGGAAGAAGCTTGCTTGCATTATATCGTTCCAGTTATAGTCGTCGGCGACGGATCGTATAACGCTACTCTTCATTTCGGACGAAACG
C42745940_449	449	1	449	A	C	1								ATTGTGTTGATTGGGACAGGG	CTGTCTCCCCAATGACAACCT	ATTGTGTTGATTGGGACAGGGTGGTCGTTTTTGAAGCCCTTTTTGCAGGAGAAGGAGAAGAAGGTATTGATGTTTGTGATTCCTTTGCAAGTTATTGCGAATATTGCACAGGTTGTCATTGGGGAGACAG
C43006122_374	374	1												AAATGTCGACAACGAAGAGGC	CATCAGGACCACTGCTTTTCC	AAATGTCGACAACGAAGAGGCAGGGGAGAGTAAGATATTATTACCGCCATTCTTCTGGGCAGATAATGAACTAGGAAAGCGCGCACATAGCTTGTGAGGCGGAGGGAAAAGCAGTGGTCCTGATG
C43164657_598	598	1	598	C	T	1	598	C	T	598	C	T		AGCACTGCACCCATTAACCTC	TGCTCATCTCCGATTACTCCC	AGCACTGCACCCATTAACCTCACAAAACGACTTGACAAACCCGAACGGAGAACCAAAGTCGAGAGTTTCGAAATCTAAGGTTCTGGAATTCAAAGTACGTTCGATCAGGGTTGCGAGACAGGATTTGTGGGAGTAATCGGAGATGAGCA
C43692807_489	489	1	489	G	A	1	489	G	A	489	G	A		TGCAATGTCCTCTCTTGAACG	AGGAGACTTGGGAGGTATTGC	TGCAATGTCCTCTCTTGAACGACCTCTTTCATATGTTCTTGCTTCTTTCTACTCTTTTTATTCTTTTTAACATTATATACATACAAAAACACAGCAAACAACAGAGCAATACCTCCCAAGTCTCCT
C43867259_1046	1046	1				1	1046	T	C					TGATAGTTGGTCCATTACACATGC	ATAACGGGACTGAAACCGTGA	TGATAGTTGGTCCATTACACATGCTTAAGCTAATATTGGCTTTTTATTCATATTTTTTCTTCTCTTCAACATTAGCTTATTTTTGCTTGAGCCATACTCCATGCTTTAAGACTGGAAATTTTCACGGTTTCAGTCCCGTTAT
C43867259_2148	2148	1												TTCCTTCTGAGCAATTCCAGC	AATGAATTTAAACCCGTTGCG	TTCCTTCTGAGCAATTCCAGCTCTTGTATTGGCCATTGTATCAGAGTTTTCATGTCTTTATCCAAAGTAAGAACTCTAGGTATAGTCTGAAATAATCACATTGGCAAAATATTAACATACTTTTACGCAACGGGTTTAAATTCATT
C43902347_5931	5931	1	5931	A	G	1								CAAGTTTTGCACCAGCTCCTT	CGGATTGTTGTTGAGAAGCCT	CAAGTTTTGCACCAGCTCCTTTCCAAGATAATGGTCTATTCTATATATCTGTTGCTCATCAAACAACTCTCCAAGTTGAGAACTTAATTCTTCAGCAGAGCCCAAGTCTTTCCCAAAAGGCTTCTCAACAACAATCCG
C43977138_4037	4037	1												ACCCATTGACCGTCGAAGATA	CTTATGGAATCAGCTGCATGG	ACCCATTGACCGTCGAAGATATTACATCCATCGACATCACCTCCAGCAAATACAACCCAGAGAACAGAAACAACAAGCATGATCTTGATTAAATACGCAATTTTTTGCTTCTTTTTGGATGCAAGAGGCAGCGCAGTCCATGCAGCTGATTCCATAAG
C44141403_5069	5069	1	5069	A	T	1	5069	A	T	5069	A	T		GAAACGGTGGACAAAAGAAGC	GATTTGTGCCTTGCAATCCTT	GAAACGGTGGACAAAAGAAGCTAAAGTGGGAAATGAGGAGAATCATGGCATATCAAGTGGTAACGATTTTAGATCTCCTACAGCTGCCTCAAATCAATTTGCTTTGCAAATGTCATATGTTCAACAACAAGGATTGCAAGGCACAAATC
C44191817_6741	6741	1	6741	C	A	1	6741	C	A	6741	C	A		GAGTCACAGTGCTGACGCCTA	TTGAAATACCACTGGCCAAAA	GAGTCACAGTGCTGACGCCTAGCTCTGCAAATTCTGCATTCTCGCCTATGAACTCCTTTCTGGTTACCATTTTAATGTTATTTTTGCTTTCATTAGCGCTATTTTAGTCGATTAATTTCCTTATTTTTGGCCAGTGGTATTTCAA
C44348630_3494	3494	1	3494	G	A	1	3494	G	A	3494	G	A		GCAGAAGGGCTCTATGCAGTC	TGCGAGAAGACGGACACATAA	GCAGAAGGGCTCTATGCAGTCAGACTCTGTGCATGGCACGGGCGGCGGTTTGGGTTGCGCATGCTTTGAAGAGGATGGGAGGAGAGTTGGGTTCACGGAACATCTCATAGAGAGGTCAAAGTCAGAAAGCATTATGTGTCCGTCTTCTCGCA
C44429804_10060	10060	1	10061	A	G	1	10061	A	G	10061	A	G		GCACTTGCTCAATTCTGCATC	CGTCCCCACTGCTTGTTAAG	GCACTTGCTCAATTCTGCATCAAATTGTTAGATCTAATTTACAATGACGTGAAAAAAGAGTAAACCTTTTCATATTATGTCAAATCTTGTGTATCATTTCTTTCCTTCTTCTGACTAAAATGCTTAACAAGCAGTGGGGACG
C44469598_7644	7644	1												CTTGTTTTGGCAGTTGGGATT	TGCCATGGTTGCTAATGAAGA	CTTGTTTTGGCAGTTGGGATTGGACTGTCAACCACTTCTTCTTCTTCTTCTTCTTCTTCTCCTTCTTGTTTGTCTTTGTTGACTGGGATGGAGAAGAAGGATTCATACGACTCTTCTTCATTAGCAACCATGGCA
C44619105_11274	11274	1	11244	C	T	1	11244	C	T	11244	C	T		TTACATCTGGAATTGCGCCTT	TGGAAACTTCGGAGGATTAAAA	TTACATCTGGAATTGCGCCTTCAAAAAAATTCCCACTAAAGTTTAGCACTTTCAAACTGTATAAAGAACCAACGGCGACAGGAATGTCTCCACTGAATTTATTATAAGAAAGATCAAGACTTTTTAATCCTCCGAAGTTTCCA
C44639677_12890	12890	1	12890	G	A	1	12890	G	A	12890	G	A		AGATTGGACAGTCAGGTGCAA	GCTCCTGCTTGAACAATCCTC	AGATTGGACAGTCAGGTGCAATTAAAGCTTTGGTCAATCTTTTAGCAACTGGGACAATAAGAGGGAAGAAAGATGCTACTGCTGCATTGTTTAGTTTATCGATATGTCATGAAAATAAAGTGAGGATTGTTCAAGCAGGAGC
C44703917_13910	13910	1	13910	A	G	1	13910	A	G	13910	A	G		GAAATGCATGTTGAGGAACCC	TACGAGTTGCATGACCCACAT	GAAATGCATGTTGAGGAACCCATTTGCAGTGGTTCTAACATAGGTAGAGAAGAAAGGTGTTGGCATACCACGTTCCAAAAGCTGCTAATTATTGGGAAAAGTAACAACACACATAATAAGTTGAATGTGGGTCATGCAACTCGTA
C44742183_3252	3252	1	3252	TGCTATT	-	1	3252	TGCTATT	-	3252	TGCTATT	-		AATGTGCACAAATCCCATCCT	CGTCTTTGCTAGTCATGGTGC	AATGTGCACAAATCCCATCCTGAATGTACCGTCTGTTTAACTATGCGGTTTGCACTTATTTACAGGTCTTTGTAGTGTACATGCTATTTGCTATTCAAGCTAACTTATGCATCTAAATAAGCACCATGACTAGCAAAGACG
C44800606_10538	10538	1	10467	A	G	1	10467	A	G	10467	A	G		AGCATCATTCAAGCTGACACG	ATTTCGGGAACAGGTAGCAGA	AGCATCATTCAAGCTGACACGCTCACTGGGAATCCAGGCAGTGTTTTGTCCAGGGGCCACTCTAGTGATCGCAGTTTGGATACTTCTTAATGGATTAATATCTGCTACCTGTTCCCGAAAT
C44805664_20562	20562	1	20562	G	A	1				20562	G	A		TCACACCTCTGAAATGCAGGA	TGAAAGATATTCTGGGGCAGC	TCACACCTCTGAAATGCAGGATTTTAGTGTGAAGCTGTCGGATTTTGGCTTGGCAAAAGCAGGCCCAACTGGTGACATGACACATGTTTCAACACAAGTATTGGGCACACAAGGGTACGCTGCCCCAGAATATCTTTCA
C44816934_3330	3330	1	3330	A	G	1	3330	A	G	3330	A	G		GCAGATGTGAGAAGGCGTGTA	TTGTTTGTGGTCCAGGCAATA	GCAGATGTGAGAAGGCGTGTAAAAGGAAGATTTGTTAAAGCAGGCGAGGCATATGATTACGATCCATTATGCCAAACCCGAAGTTACTAGAGCCATAAGTTGGTATCTTCTAGACACATCAAATCAAATATTGCCTGGACCACAAACAA
s1002281_47165	47165	1	47165	G	A	1	47165	G	A	47165	G	A		TCGTTAAAGTAATCACGGGCG	GCAAGTGATGTTAGACCACCG	TCGTTAAAGTAATCACGGGCGTCGGTCCCGCCCTTCCTCCGCCTCCGGAAGACGAAGATTCCGGAGATGAGGAATCTTCCCTTGGTGCCGTTGTTCCGGTCACCATACGGTGGTCTAACATCACTTGC
s1002711_28416	28416	1	28416	G	C	1	28416	G	C	28416	G	C		TGGCACATTCAAAGACAGAGC	TTTTCGTAAGGCATTTTACCCC	TGGCACATTCAAAGACAGAGCTTCGATATAAGAAGCTCTTGTCAAGTGTCGACCTTACAAAAGATTTCTTTTATAGCTACACGTATCCCATCATGCAGTGCTTACAGAGAAATGTTGGATCCATGGATGGGGGTAAAATGCCTTACGAAAA
s1010317_29890	29890	1	29880	G	A	1	29880	G	A	29880	G	A		CACAAGCATATTTGCCCCATT	TGGATTACTCGGAAGCGGATA	CACAAGCATATTTGCCCCATTATCGACCGGTTCACTCCACTTCCTTGAAACATGATTCAGTCCCAAATCAAGCTCATAAAAAGTCAAACACTTCTGAGCCTCACTAGCAGCATCTCCAGTCGGATCCATATCCGCTTCCGAGTAATCCA
s1010677_19567	19567	1	19579	G	T	1	19579	G	T	19579	G	T		TCGGTAGGGTCCATAAAACCA	CATAATGTCGGACTTCCCTGC	TCGGTAGGGTCCATAAAACCAAGGTCGCTGACGTCAAAGCTAAGGTCATCGGGGAGACTGATGATCTCCGACTGCGCCCGCCGGTGCCCACGTGATCGAGCAGGGAAGTCCGACATTATG
s1011587_5330	5330	1	5330	C	T	1	5330	C	T	5330	C	T		AGAATGAGCGAGGAGTTCTGC	CTTCGGGGAAAGTGTCTTTGA	AGAATGAGCGAGGAGTTCTGCTAAAAGCTCAATACTGATAGTTAAACCCTTCATCCTGTGCTCTTTTAGCGCTTACCGAACTGCAATTTGCAAGTCCAAGAGAGGCGGCTTCAAAGACACTTTCCCCGAAG
s1019406_30571	30571	1												AGTTGCAAGTTCAGCCGAGAT	TTCTGAAAGTTCGGAATTGTAGG	AGTTGCAAGTTCAGCCGAGATAGGAGGTAAGAAATTAATATCTTCGATCTTATAGTTATTCACCACCAATGCTATTATTTTTAGTACAACCAGAGATTGAAATTTGTCAAATTCTGTTTAACAAAATTTACTTTACCTACAATTCCGAACTTTCAGAA
s1020265_4138	4138	1	4138	A	T	1	4138	A	T	4138	A	T		CATGTGGTTGATATCCGCTGT	AATTCACGGCTTAGAACATGC	CATGTGGTTGATATCCGCTGTATTTCAAGTCTGAAAGACCCTCACTAGCTACATAGCATGTGTCTCTTGGCTGCAATAGAAACGTTTATGATCAAAACTGTTATTTTAACTCTAGGTGATGTGAAAATGCATGTTCTAAGCCGTGAATT
s1022807_8938	8938	1	8938	T	C	1	8938	T	C	8938	T	C		ACGCAGGCTTTTCAAGACACT	CCATCTCCAGCGCATATTTTC	ACGCAGGCTTTTCAAGACACTCAGACACAAGTGCAATGCTTGCTGGACTCTGTTGTTGAAAAGGAACATCAATATTGTGAATCGTACTATCTTAAAGTGGTTTAATTTTAAAAAGTTGAAATATTGGACTTACGAAAGTGAAAATATGCGCTGGAGATGG
s1027041_26252	26252	1				1								ACAAAATCATTCACGTTCGCA	GCTGATGTTGCTCGCAGACTA	ACAAAATCATTCACGTTCGCACTTCAACTATATCGCCGTCTTTGAGCTCGGTGTGCGGTAAAACAAGTTGCCCATTTACCAACACAAGCTTTCCATCAAGGCCTAGTCTGCGAGCAACATCAGC
s1027041_28896	28896	1												ACCTGACAATGACTGCTGCAA	TGAATTGCATAGAAAGCGAGG	ACCTGACAATGACTGCTGCAAGTAATTGACTCCCTTCTACTCTAAGAACGGGATGACCAACTTTTATGGAACTGTATTTCAAATCATCATGAATATAACCCTCGCTTTCTATGCAATTCA
s1028529_28152	28152	1												TAGGGTATTGGGCCAAGAGTG	CTTTGGAATCGAGGCTCTCAG	TAGGGTATTGGGCCAAGAGTGTTATGGATAGGCATTGGTGGTTCAATATTTTTTGGTGTTTTAGAGAAAACAAAGCAACTTCTATCTCAAACCCATTCAACTGAGAGCCTCGATTCCAAAG
s1031233_20046	20046	1												CTGCATCAATTGAATCGACTTT	GTTTTGGAGCACAAAAGGTGG	CTGCATCAATTGAATCGACTTTTTCATCATACCTAGTTGGAATGCATACAGTTTAGTGACAATCAATCCCTACATTTAAAATACAAAATGGTATACAGAACCATTCCTAAAAAAATTTATACTCCCACCTTTTGTGCTCCAAAAC
s1047042_3400	3400	1												AAAGCAGAACGCTAGGGAAAGA	GGATCTGATAGTCTCGGAGCTG	AAAGCAGAACGCTAGGGAAAGAGAAGGAAAGGAGATTCCTCACAATAATATAATAATTGTGGGGGAGCTAATATGATTACACGCTCCACGCTCGTCGAGCAGCTCCGAGACTATCAGATCC
s1049444_10265	10265	1	10265	T	C	1								CAAGTCTTGCTGAAAGTGGCA	GAGGTGACCTACCTGGAAGCA	CAAGTCTTGCTGAAAGTGGCAAAATTGGAGCACTTAATCTTCTCTTCAAACGCCATCCATACTCCCTTTCTCCCCAAATTCTACATATTTTATCATCCATTCCTGAAACTGTCCCTGTTCAATCATATGGTCAGCTGCTTCCAGGTAGGTCACCTC
s1050613_20506	20506	1	20445	C	T	1	20445	C	T					TCTGCATGGTGCTTTCATGTT	TGCCGCTTATACCCTTATACGA	TCTGCATGGTGCTTTCATGTTAGGTATTATATTGCAAATTTCGTAATTAACATCTTCATGAGCTATTTTTGAAATGTTTTAACGTGCTTTTACTATTTCAGTCGCTGACAGTAAAATCATTTCGTATAAGGGTATAAGCGGCA
s1050693_2068	2068	1	2068	A	G	1				2068	A	G		AAATCATGCCTAACCTGCCCT	TGCAAGATCGTATTGCACCAT	AAATCATGCCTAACCTGCCCTAAGGATGCTGCCGCAATTGGTTCAGGTGAAATGTCAGAGAAAATAGCTTCTAAGGGTGAACCAAGCTCTTTCTCTATCATATTAAAAGCGACTTCAGAAGAAAATGGTGCAATACGATCTTGCA
s1058693_29191	29191	1	29191	GT	-	1	29191	GT	-	29191	GT	-		CCATCCTTCATGGAAGTTTGCT	TGCTCAAGCTATAATGAGCCG	CCATCCTTCATGGAAGTTTGCTATTTTTACCAAATTAAGAATAGCATGTTATAGATATTTATGTAAGTGTGTGTATAATTAGTGTGATTATGAATAGTGTATGTCTTCTTATGCATACGGCTCATTATAGCTTGAGCA
s1058695_4581	4581	1	4581	C	G	1	4581	C	G	4581	C	G		GAACAAGGCGCAAGAAATCAT	TGAGACTGAAGCATTTGCAGC	GAACAAGGCGCAAGAAATCATGTGGTTGAAAAAACCTTTAATATTATCAACAGAAGAACTGAGATCAATATCCCGAGCACATCAACTGCAATGGGGAAGGATGCCTGTACTAACAATAAAACTGCTGCAAATGCTTCAGTCTCA
s1059314_9461	9461	1												AAATGAACGGCGATTTATGTTG	TCTATTTCCTAGGGAGTTTCTTTG	AAATGAACGGCGATTTATGTTGTAAAAAATAATTTGTTTAATTTTTTCCACTTGTGTAATCAGAAGGTATACCATGTACTTGGGGGAAATGCATTTATTGAGTACCCAAAAAATTAAAAAGAAAAAAAATATACAAAGAAACTCCCTAGGAAATAGA
s1062260_22880	22880	1	22885	G	A	1	22885	G	A	22885	G	A		GATTCATCCTTCCGCTCAAAA	TCCATTACACCATCGTCTCCA	GATTCATCCTTCCGCTCAAAAAACTCTTTAATCTCTTCATTGGTTAGAACCGGAACCGACACTTTGACTCTTTTCTCTTCTTCAGGAACTATCAATTCGATTTCCTTAAGCAAATCGGTACAGTTTAGCTCGATTTGGAGACGATGGTGTAATGGA
s1068243_3857	3857	1	3857	C	T	1	3857	C	T	3857	C	T		GAGGTGTGTCTTGGAAAGGGA	AGCGGAGACACATAGGCACAT	GAGGTGTGTCTTGGAAAGGGAAGAAATGCTTATGTGGATCATCAAAGTGCAGAGGACACTTTTGCTAACTCTGTAGGTTTGAGGTACGGAATATTGAATTTTTATCTCGTAATTTCTTTAATATTTTTATATGTGCCTATGTGTCTCCGCT
s1068604_9390	9390	1	9390	T	A	1	9390	T	A	9390	T	A		TCCGACTGCTATGTCCCGTAT	ATGGCAAATCATTCATTGCAG	TCCGACTGCTATGTCCCGTATTGCTTCCTGCTTCCATTGTGGAAGCTTTGGCTCGAAGTCTATGGAATTGGCCTTCAGAACTCCTAGGGGTACCGTTATTACTGCTGCATCTGCAATGAATGATTTGCCAT
s1071082_6697	6697	1	6643	C	T	1	6643	C	T	6643	C	T		AATTCCAGATCCCTGTACCCC	GACGTCAGTCTCAGACAATGGA	AATTCCAGATCCCTGTACCCCGTCTGCTATTTAGCCGGTCTTTCTACCAAATCTCAACTCATAAGCACAAAGAGAACAGGAAATCGGCCTTTTCTCGTCATTAATCCGATACGTCGACTATATTGATTTATCCATTGTCTGAGACTGACGTC
s1071082_9624	9624	1	9624	T	C									AACAGCTGTCGTTAATTCGGG	AACTTGCATAAGCCACAAGCA	AACAGCTGTCGTTAATTCGGGACTATTGTTGATGGCTGTAATGGGATTAATGTTTCCTGCTGTTCTTCATTTTACACATTCTGAGGTTCAATATGGGAAATCAGAGGTAGCTCTTTCAAGATTTAGCAGCTGTGTAATGCTTGTGGCTTATGCAAGTT
s1074763_16618	16618	1	16618	C	G	1	16618	C	G	16618	C	G		TGGTGTAGGATGAGGCACTGA	GGAAATCTCTATTGTTGTCGCC	TGGTGTAGGATGAGGCACTGAATGACCTCAATTGCACCATAATCAGGAGGTAAATCATCATCCAAAGGAATTTGTGTTGAAGCATCAACCTTATCACCATACTCATCATCATCTGCAAAATATGAGTATGTGTTATTAGGCGACAACAATAGAGATTTCC
s1082628_10854	10854	1												TTTTCGTCATGTGACAAACCC	TCTGCAATTTCTCGATGGTCA	TTTTCGTCATGTGACAAACCCTTACCAACCTAAAATATTCACACAATTACTAACTTAGATTCACATATGTCAACGTATTAATTTTTGAAAAAAAAAGGAACACATACTTTGGCAGCTCTTTTTTGAGCTCTTGACCATCGAGAAATTGCAGA
s1084997_13032	13032	1	13032	G	A	1	13032	G	A	13032	G	A		TGGTACTCCATAGCAGCCTTG	AGCAGTACCCAATTGCCAGAG	TGGTACTCCATAGCAGCCTTGTTGAGGTTTTCATCGGAAACAACGAAAATCCCATCATCAACAGTACAAGTGAGTATATTGACAGTTGATTATATCGATATCTTATCTCAAATTTTGCCGGAAGTTGAGACTCTGGCAATTGGGTACTGCT
s1094028_25410	25410	1	25410	G	A	1	25410	G	A	25410	G	A		CTTTAGGCTCTCCATGGCAAC	TGGATGAAGCTCATCAAGCAT	CTTTAGGCTCTCCATGGCAACCAGTTGATACTAGCAATGCATTTTCTACTTATGATTCTGAATCGGATGATTCGGAAAGTTCTTCTGACGCTTCTATGACCGATATCTTACCAATGCTTGATGAGCTTCATCCA
s1098944_11595	11595	1											isotig14741_247	GAGTTCACTGAAGCGGAGAGC	AAGTCACCGAAAGGCACTCAC	GAGTTCACTGAAGCGGAGAGCAATATGAATGATTTAGTGTCCGAGTACCAGCAATATCAGGATGCTACTGCTGATGAGGAGTATGAGGAAGAGGAGGAAGAGGAAGGGGAGTATGAGCAGTGAGTGCCTTTCGGTGACTT
s1100866_18997	18997	1												AGGAGGATCCTAATTGGCCTG	GCCACACAATCTCGTTGTCAC	AGGAGGATCCTAATTGGCCTGAAGATGATGACGGTCGTGGTTTCAATTTCGACCAGTTCTTTAACAAGATAACGATTAAAAACGACAAAAAAGAAGGGAAAGACGAGGAAGATGATAGTGACAACGAGATTGTGTGGC
s1101793_15647	15647	1												AGTACCGCCCGAAGTCTCTG	TGGCCTTAAGTGACTGTCTTGAA	AGTACCGCCCGAAGTCTCTGGCCGACGTTGCCGCACATCGCGACATTGTCGACACGAGTAATACTTCTCCTTTTATTCCTCAGTTAACTGTTCTAATATTTTATTTGGAGTTTTATATTGTAATTTGTATTATTGTTTCAAGACAGTCACTTAAGGCCA
s1102229_2863	2863	1	2878	T	C	1	2878	T	C	2878	T	C		TATATAAGCCTGGTCGCAGCC	GCAAAAGCAACAATGTGAGTGA	TATATAAGCCTGGTCGCAGCCTTCGTACAACCTTTCTCCAAGCGTGTCTATAATGTAATACGCATCTGTATCGACTGCTAGAACAAAGAAGTGATCGTTCCAGCTTACTATATATAAACGAATGCCTTCACTTTCACTCACATTGTTGCTTTTGC
s1105441_21936	21936	1				1								GAACAATGGTGATGCATGGTC	ATGCAACATCAAAGGCGCTAT	GAACAATGGTGATGCATGGTCTCTGCGAAGATGTTGAAACAGCTGCTAGAACTCTGAAAACTATCAAATTTTTGGGTCTTAATGACGACGAGGAAATTCCAGTAGCATGTCATAGCGCCTTTGATGTTGCAT
s1108683_7111	7111	1	7110	C	T	1	7110	C	T	7110	C	T		CTTGTGATCCAAAGACGGCTC	CAATCGCATTGTCATTACCCA	CTTGTGATCCAAAGACGGCTCATACATTTGATGAAATGTGAAATCAACTTAGCGTGAATACAGTTATAATAGCAACAAAAATTAGTAGATTTAACATGTACACTTGGGTAATGACAATGCGATTG
s1119024_2229	2229	1	2229	T	C	1	2229	T	C	2229	T	C		ACCGCAACCTGATGTCTTTGT	TCAGCTTCTGAAATGAAGGCA	ACCGCAACCTGATGTCTTTGTACTGAGATAAATTAGACTAGAAGCCAAACTTCTCCCACTGATTAAAAACAAAATTTCAGACTCCTATCAATAAAAATGGCGAATTCCAAGGAGGCGACCACGACGTCAGAAACTGCCTTCATTTCAGAAGCTGA
s1119276_7152	7152	1				1								GCAAGCGCTTTCAGTGCTAGT	CCCGCTTCATAAGCAGTAGGA	GCAAGCGCTTTCAGTGCTAGTTCTATTAATTTATTCACATTATCATAGATTTTTTTTTTTACTCGATTAATTTCGTATATGTTACACAAATTGATCACACCAAAATTGCATACCACTCGCCTTTCCAACCTCCTACTGCTTATGAAGCGGG
s1121787_33725	33725	1												AGAGGTCGTCCTGCTAATGGA	GTTTCGCAATGAAGCAACCTC	AGAGGTCGTCCTGCTAATGGAAGCTTTAATGATATGAAATTACATAAACCTTTGAAATACGATATATTTTTTTGCTGAAATTCATAATATACCTGTCACCGTGCAGAGGTTGCTTCATTGCGAAAC
s1125585_6353	6353	1	6353	T	C	1	6353	T	C	6353	T	C		ATATGCCTCCTGCAAAAGCAA	GCTATTCAAACAGTTGCTGGC	ATATGCCTCCTGCAAAAGCAATGGCGGGTGTTTGGAAAAACTTTAGCAACTGCATTAGAAACTGCTCTATTTAGGTCGGTTATTAATGACACTGGTTCTCTAGAATCCATGGCTGCCAGCAACTGTTTGAATAGC
s1131854_41668	41668	1												GGAAAGGTTGAGGCAAATACCA	AACGCATCCTTCAATGTCTCC	GGAAAGGTTGAGGCAAATACCATCACATGTTGTGAAGGAGATGAGAGAAGAAGTGATCAGTCTTATACCGAGGCTTATATACGCTGATCCCAGGTCTAAGTTGGAGACATTGAAGGATGCGTT
s1138441_639	639	1												TCTGTAAATTCCCCTGATGACG	GGGCACCTTGAGTGCTATCAG	TCTGTAAATTCCCCTGATGACGATACGACCAAACCGTCTATATTGGCTGATATGTTTCAAAACATCAAAGCAAAGGTATCTGCAGTAGTTAGCAACATATCCGACATTCTAAATGATTTCATGGGACCTTGGACTGATAGCACTCAAGGTGCCC
s1139722_10964	10964	1	10933	T	G	1	10933	T	G	10933	T	G		TCCTTTACGAGCGTATTCATCA	GCAACCAGAAGAGGCAAAATC	TCCTTTACGAGCGTATTCATCATTTATCTTAACCTTAACATTTGAGTTTATAGAATCAATCCTTTCAAATTCATCTAGAGCAGAAGATGCTTTGTTGACTAAACTGTCAAAGGGTTCGATTTCATCAAAAACAGATTTTGCCTCTTCTGGTTGC
s1140790_2104	2104	1	2104	G	A	1				2104	G	A		ATTTCTGCATGCTCTCATCCC	AAAGATTTGACACAGCGGTCC	ATTTCTGCATGCTCTCATCCCATGACTACTTGTATATCATGCATTGATGAGCGTTCGCTTGCTTTTCATGCTCTTGGATATGGAAGAGGATCCCATAAGCCAGCAATAGTTATTACAACATCAGGGACCGCTGTGTCAAATCTTT
s1144983_3657	3657	1	3582	G	A	1	3582	G	A	3582	G	A		CGCAATCGCATACGGTAATAA	CATGGGCTAGGGCTACTGCTA	CGCAATCGCATACGGTAATAACTAATTTACCACATATTTAGCGTCTAATCAGTTGAGTATTTGAAATAAATTTCTAACTTATGAAATTTGTGTACAGGTAAGCTAACCGCGGATGCCGCATTGGATCCAGCTGGACTGGTAGCAGTAGCCCTAGCCCATG
s1146480_3463	3463	1	3463	T	A	1	3463	T	A	3463	T	A		TGGATTTTGACATAAGGGAGCA	GTGGCACGTTCTTATGGGATT	TGGATTTTGACATAAGGGAGCAATCCAAACAGATGTCGAACTTGTGGTTCCCATCCCAGCTGCTGAGCTCTACAAAACATTAGGAAAGTGTTTGCAAAATACGAATTGAATCCCATAAGAACGTGCCAC
s1147468_15017	15017	1												GATCATCTGATCGCAGCATGT	CATTGAATTGCAGAGCGATTG	GATCATCTGATCGCAGCATGTGGTGGGGGAGTTCTCCACCCTAAACTTGCTGGAAAACAAAGATTCATGGATTATCTTGATGAAGAACAAAGGCGAGCCATTACCATGAAAAGTTCTTCAATCGCTCTGCAATTCAATG
s1150720_31430	31430	1												CTGGATAGGAATTGATTGCGG	AGGGTCTAAGGAAAGTTGGCG	CTGGATAGGAATTGATTGCGGAACTAGGGTTTTGCTGCAGCTACACATAAGCTTTTTGTTTAAATTTCACAGAGAGATTACAAGAAAAAGCAGAAGACCTGAGAGTTTGATTTTAAGAGAAAGGATAGGGAACGCCGCCAACTTTCCTTAGACCCT
s1151281_30025	30025	1	30025	A	G	1	30025	A	G	30025	A	G		AAAAGGCTGGATTAGAATGGC	TAAGACGCAGTGCAGCAGCTA	AAAAGGCTGGATTAGAATGGCTAGATGACGTGTATCCTTTTTCTTTTACCGACAATGAAGAAAAGGAGGAGGTAGTATTTTGATGCGCTAAAATTGTATCAATCTGATATAGCTGCTGCACTGCGTCTTA
s1153537_9176	9176	1	9176	A	G	1	9176	A	G	9176	A	G		TACTGCATGAAGAGTGCAGGC	CCATCCACACCACAACACCTA	TACTGCATGAAGAGTGCAGGCCATTGAAAAAGTACGTGTACATGTCGTGGGCTGCGTTTGCAACGTTGGCCACTGTGATGGTGCTTCTTTTGGTTACGTGGAGTGTGAAGACTCGAGTCGAGGGTAGGTGTTGTGGTGTGGATGG
s1154686_18034	18034	1	18034	G	A	1	18034	G	A	18034	G	A		GCAACTCTACCTGATTTCTCGC	TGGCGAAGTACAAAGTTCTTGA	GCAACTCTACCTGATTTCTCGCTCTTACTCTCTGAATCTGATCTTGATCATATAATCAGAGAAAAACTCAATTCTTCCACTGAGTCTACAAATGGGGAAAATGAAGAGTCAAATGATGATTTAGAGGCCTTAAGATCAAGAACTTTGTACTTCGCCA
s115737_17845	17845	1	17752	C	T	1	17752	C	T	17752	C	T		GCGGTGATGGACGGATAATAG	TATTGGAGGGTGGAGACTGGA	GCGGTGATGGACGGATAATAGAATTGTTGAGGTACCAACAGATAAAAATCCCAAATTAATTTCTTTACTTCCTACTCTACTCTACTCTACTCTACTCTACTCTTCTTCTTCACCAATCCAGTTCCTTCACATCTCCAGTCTCCACCCTCCAATA
s115737_18097	18097	1	18111	C	G									GATCTCCTCTGTCTCATCGGC	AGGTGAGGAAGATGGGGTAGC	GATCTCCTCTGTCTCATCGGCCTCCACCTCCTTCGCCGCCGGCTTCTCCATCGCGTCATGGTACCTCTCCAACATCTCCGTCCTCCTCCTCAACAAGTACCTCCTCTCCATCTACGGCTTCCGCTACCCCATCTTCCTCACCT
s1160480_9930	9930	1												CATCGAATCCTACTCCATCGG	ATGAAATCGGGGTTGCATTC	CATCGAATCCTACTCCATCGGCGTCAACTACGGCGCCGTCGCTGACAACCTCCCTCCTCCCTATCAAGTCGCCGCCTTCCTCAAAACCCAAACCTTCATCGACCGCGTCAAGCTCTTCGAATGCAACCCCGATTTCAT
s1164686_20194	20194	1	20174	G	T	1	20174	G	T	20174	G	T		TGCTAATGACGATAGCGATGC	TCGAGTCACTGGATTCGGTCT	TGCTAATGACGATAGCGATGCTAATGATGATAGCGATGTTAATGATGATAGCGATGACAGTGCTGTCAATAATGACAGCGATTATGCTTCTGAAAGAACCACAACTGAGACCGAATCCAGTGACTCGA
s1165359_15149	15149	1	15149	G	A	1	15149	G	A	15149	G	A		AGACCCACCCATTGCAGTAGA	TGATGGTGATTCATGGTCTGA	AGACCCACCCATTGCAGTAGAAGAGAGAACAAAATGAAAACGGAACGCTTAAGAAATAAACAAAAGACAAGCCTAATGCTAAAAAGAAGTTGAAACAGAATTTTCAGACCATGAATCACCATCA
s116734_11493	11493	1												CTCTGCTGACTCGGAACATCA	CCCGTTCCGACAAGAAGTAAT	CTCTGCTGACTCGGAACATCAGTAAAAAATAGCTACACACTCTCATAATGACTTTCCTAAAACCGTGTCTTGGACTTCGAATCAAGGATCTAAACCAATGAGCATGAACTTCCATCCTATTCAGCAAATATTACTTCTTGTCGGAACGGG
s1173126_8914	8914	1	8914	C	T	1	8914	C	T	8914	C	T		ATGATCTGCGGAACCATAAGC	GTAAAGCGGCCGATGATACAC	ATGATCTGCGGAACCATAAGCGCGCTATTCGCTTACGTACTCAGCGCCGTTCTATCCATCTACTATGCTCAGGACTACGCCTACATGCGTCGTGAAATCGCCAAATACTGCTACTTGCTCATCGGTGTATCATCGGCCGCTTTAC
s1177925_9020	9020	1	9091	C	G	1				9021	A	AA	isotig31050_188	GATCACGACCTCCTGCAACTT	CACCTAGGACAACACAGGCTTT	GATCACGACCTCCTGCAACTTTTGTAGTATAAAATAAGACCAAATGTTTCATGTCGAATTCTAGCTGTTTTAGCATACGTGACGGAAGGTAGAGTTTGTCCACAAAGCCTGTGTTGTCCTAGGTG
s1179403_20142	20142	1												AATCGAGATTAGCGCTGGAGA	CAGATGACGAATCTGAGTGCG	AATCGAGATTAGCGCTGGAGATTTCAAAGGTGGCGCTGAAGAATCGAACTCATATTCGTCGTCTGAGTCCTTGAAACAAATTGCCGCTGGCGATTTTAATGAATCGCACTCAGATTCGTCATCTG
s1179642_19375	19375	1	19375	G	A	1	19375	G	A	19375	G	A		CCTTTGGGTCATAACCTTCCC	GCACGGAACTATATGCAAGGC	CCTTTGGGTCATAACCTTCCCAACATAAACGTAACAGCTGTCCCCAATTGCTAACTTGTTAATGATCCCTTTGCTACCAAGTCCACCGTCTAAGAATTTAATGCAAAGGCGACAACCCGATACTGAAGAGCCTTGCATATAGTTCCGTGC
s1181529_49593	49593	1	49593	G	A	1	49593	G	A	49593	G	A		AGCGCTATCATTCGCAAACTT	GACGTTATGGTAAGCAAGCGG	AGCGCTATCATTCGCAAACTTATTTTCAAAATTTTGCACACCTTGGTGACCTGGGCTGTACAAGGAACTGGTAATTTTTCCTTGAAGACCACCCTCGGATCCTGGTTTCCTTCCTAGCGTACCCGCTTGCTTACCATAACGTC
s1183585_4222	4222	1	4222	A	G	1	4222	A	G	4222	A	G		TTGGGTTAAAGGGGAGAGAGG	CAGTTCCAGCAAAGACAGCCT	TTGGGTTAAAGGGGAGAGAGGGGTTTATGGAGCTTTTGATGCTACGGTTGCGGCTGTTACTCTTTCCGGCGTTGCGGATGCTTTGGCGCAAAGTGGAATAATCGGGTCTGCGGGTCAGATGCCTGAGAGGTATATGCAGGCTGTCTTTGCTGGAACTG
s1184032_36026	36026	1	36026	C	T	1	36026	C	T	36026	C	T		GATGAGCTAAACGAGTACTTAGCATC	TTGCCAGACAGTAAAAGTTCACG	GATGAGCTAAACGAGTACTTAGCATCTAGTGAAGATGACAGTGATGAGGATGGAAGTGAAGATGAAAATGAAGGCAGTGAAGATGAGAATGGAAATGGTAAAACTTCGAAGAAACATAGAGATGGAGGAAAATACCGTGAACTTTTACTGTCTGGCAA
s1187856_11749	11749	1												AGACATCTCCGACACAGCCTC	GTGGTGCAGGATGAAATAGGG	AGACATCTCCGACACAGCCTCCCTCTACAATGAACAGATGCTCTACAAAGCCTTCACCTTCGACCCATCCAAACTCACCCACCTAAAAAGCCTCGCTGTCCAAGAAGGCAGCCCTATTTCATCCTGCACCAC
s1188332_13574	13574	1	13574	T	C	1	13574	T	C	13574	T	C		GACCTCCTCGAGAAGTCCTCC	CGATGTCGTACTTGTTCGCTG	GACCTCCTCGAGAAGTCCTCCTCCACCATTGACATCCCCGACATGTCCCTCGACTCCTGCACCGCCCTCATGACCTACCTCTACGGCAACATCAAGCAGGAAGATTTCTGGAAGCACAGACTTGCCCTTCTGGGGGCAGCGAACAAGTACGACATCG
s1189692_9483	9483	1	9484	T	G	1	9484	T	G	9484	T	G		GATTTGCAGATTGGTTGGAGC	CTCGGATGTGCTCTTGCAGTA	GATTTGCAGATTGGTTGGAGCTTCCTGGCTCTTTAATTTTGTTATTGGTGGTTGCCCCCAGCTTCTTTGCTGACACTGTAAGAGGCAATATTTTTGGAGTTTTAGTATGCCTAGGGATTGGCTGCTACCTACTGCAAGAGCACATCCGAG
s1191498_5839	5839	1	5839	A	G	1	5839	A	G	5839	A	G		CCTTCACCTAGAAGACGCCAC	CGATGTCTCCTCTCATCACGA	CCTTCACCTAGAAGACGCCACTACTCCAGGTATCCTTTTAAATTTATTTGGGAATCTCTTTCTGAATTTATGTTGTTAGCCATGGAGCAATAGTGTGAAAAGCTTGACTTGAATGTTTGCAGGTCTGTTTCACCTCGTGATGAGAGGAGACATCG
s1192608_9764	9764	1	9764	C	T	1	9764	C	T	9764	C	T		AGAAACCCGATCAGTGCAGAG	TCAGGGTAATATAAGGCTGAAATC	AGAAACCCGATCAGTGCAGAGCAGTTTATGCTTGTTCACATCTCTTCTGGGCCGATGATCAAGATGGAGTCAAGGATGGAGAAAGGTGCCTTTTTTTTTCATTAATAGATAGATTTCAGCCTTATATTACCCTGA
s1192694_60379	60379	1	60379	T	C	1	60379	T	C	60379	T	C		CTTCAATGCTTTGGCTGATGA	TTCTGATGCATCTTGTTCCGA	CTTCAATGCTTTGGCTGATGATATTTTAACACTATCATCAAATCTACGAGATAAAGAATCGATTCTTTTGGAAGAGGTTCTCCATGACTGATAGTCTATTTCAGTGTCTGAATCGGAACAAGATGCATCAGAA
s1195545_3786	3786	1	3786	G	T	1	3786	G	T	3786	G	T		AAAACTTCAACAGGGATGCCA	TGTGATGTCAACGGGCTTAAA	AAAACTTCAACAGGGATGCCATCTACAAGAATTGTCTGATTTCCTCTGAATTTCCACATCAACCTCTTCACCAGCAAAACTCTCTTCCTGTCGATCCTGAGCTCAAGATTCGGCTCTTTAAGCCCGTTGACATCACA
s1196144_5308	5308	1												TCCATCTCCGTCTCCTCACTC	CAATTTTGAATTTCCCGAACG	TCCATCTCCGTCTCCTCACTCACCCTCTCCTTCTTAACCACAACCTCCCTCTCATCCACCGCCGTCTCCTCCCTCCCTCTCTTCCCCGACTCCGTCACGCCTTCCCCACACCCAACCTCGTTCGGGAAATTCAAAATTG
s1200929_7426	7426	1	7426	G	A	1	7426	G	A	7426	G	A		CCTTGCTACCCAACTCATTGAA	TGCTGTGAAGTCAAATGAACAGA	CCTTGCTACCCAACTCATTGAAGAGTTTGGCCAAAATTCACCATTGTGATGTTTTCTAGGAAATTGGTAAACACTATCACTTGAACGAAAGTGCATGTTATTTTAGTTTAGTTTGCAACTGTTATCAATTTGGATCTGTTCATTTGACTTCACAGCA
s1201560_18905	18905	1												GGACCCAACTATAAACGGCCT	TTCAACGGTTGCATGAGTTTC	GGACCCAACTATAAACGGCCTTGCAATCTTCAAACTTTAGCATCTGGGTCTTTTTCTGCAAAAATATCCAACAAAGAAGACACACTGTGCATACCTGATGCGTCAAATACTTCCAAAGAAACTCATGCAACCGTTGAA
s1211339_11272	11272	1	11272	T	C	1	11272	T	C	11272	T	C		TGCTGTGATTGCTCATCAAGG	TCACTGATCAAAGATGGAACTGG	TGCTGTGATTGCTCATCAAGGGGTAAATTTTGAACCAAAGAGTGAAAATGAAGACATCAGACCTTTAGAAAATGAGTTCAGTGACGATCCATTTTCAAATCAAAGTGATCCAGTTCCATCTTTGATCAGTGA
s1212983_2436	2436	1	2436	C	G	1	2436	C	G	2436	C	G		CGAAGCTATCTTTACCTGAGGC	CGGTGTGAACCCATACTTGTG	CGAAGCTATCTTTACCTGAGGCAGTTTTTAATTTATGTGAAATTCTATAACTGAGAATGAAGATGAAAGAGCGCTTGAAGATCGATAATGTTGTTTGCTAACATTGTTGATGACGCTGGTTACAGTTCACAAGTATGGGTTCACACCG
s1216537_5791	5791	1	5823	G	T	1								ATTTAATGGCGTGGTGTCTGC	AAACACAAGCCTTCAAAACGG	ATTTAATGGCGTGGTGTCTGCTGTGTACTTCGGTTTTTTGTTTTGTTTTTTTGTTTTTTTGTGGGGTTTCATGCTGCAAGTTTGAAGAACATTTGAAATGGTACCGTTTTGAAGGCTTGTGTTT
s1218542_52717	52717	1	52717	C	T	1	52717	C	T	52717	C	T		ACAAATGGCTTCTTCCACTGC	AAGTGTGGCGGGAGGTAGAC	ACAAATGGCTTCTTCCACTGCTAGCAACAACAGCACAAAAAACTGCAGCCGACACCCACCACCAATCACGCTTCGTCAGCTGAGCATGGCAACCGCCACATCGTCTACCTCCCGCCACACTT
s1218683_19982	19982	1	19982	A	T	1	19982	A	T	19982	A	T		ATTGTTGCGCAATTCCAAGAG	GCAATTTCAGTGCCAATTCCT	ATTGTTGCGCAATTCCAAGAGTCAGAAGTGGAATCCATAAAAGTCAAATGTTCAAGGTATGTTTGGATGAAATTGTGGGAAAAGAAAATGAAGGCAGTGATTGTGGTGATATTAGAGACGAGGAATTGGCACTGAAATTGC
s1219304_6265	6265	1												TCTCTTTCCGTAGCACTTCAACA	TCTTACGGCTGGTTTGACTCC	TCTCTTTCCGTAGCACTTCAACACTAGATATGTGATTAGAAAAGGAACAATAATACATGCATACAAAATATAAAGTATTACATAGAATATTTTATAATGATATAATCGACGTTCTTTAGCGTCTGGAGTCAAACCAGCCGTAAGA
s1223026_7261	7261	1	7246	-	CTG	1	7259	TTC	-					GAGTCAAAGTGGGCAGCAAAT	TCCTCCTCCTAATAGACCGGC	GAGTCAAAGTGGGCAGCAAATGAATCATAATCAGGCGGCAACTTAGGATGAACACGAGCCCCTACACTACTAGTCGATGTTCTTCTGCTTTCACTCTCATTAACAATTCTACAAGGTACCATAGGAGCCGGTCTATTAGGAGGAGGA
s1228314_4730	4730	1											isotig12342_956	GCGATATCCGCATTTCGTATG	CTCCCTTCACACCCTCTGAAA	GCGATATCCGCATTTCGTATGTAGAATCCAAATCGATCGTGATCGGGATCGAGCTCGAATCAGAGTTGAATTTGTAACCGAAGATGTGGATGCGGGTGCCTGAGCTTCCGGCATCGATAACAATGGAGAATTTCAGAGGGTGTGAAGGGAG
s1229908_13902	13902	1	13862	C	T	1	13862	C	T	13862	C	T		AATCCTACTTGGCATGGCTTG	CAGAGGCTGCCATTCTACACA	AATCCTACTTGGCATGGCTTGCATCCACAACTGCCATTCACGACTTCGTTATATAAACCTGCTGTTATAATCTGAGTATCAATATCATCCAACACTACATTTGTGTAGAATGGCAGCCTCTG
s1230091_2638	2638	1	2638	A	C	1	2638	A	C	2638	A	C		TAGATCCCACGACCCATTTGT	GCTAGCTGACGCGATGTATTG	TAGATCCCACGACCCATTTGTTTCTCTCCATTCTCCTTGACATTGACGTCAGTATCTTTCTGCTCTTACCAATATAGTCATCCACTACATGAAGCTGTAAGGTCAAAACAATGAATATACAAGTACAATACATCGCGTCAGCTAGC
s1231140_1397	1397	1												ATTAACTCCAGGTCAGCGCAT	CGAAAGAAACGGAAACCAAGA	ATTAACTCCAGGTCAGCGCATACGCTAGCATTTCCAATATATAATTAGCACGCTTGAAGTTACAAAATGAACCCAATCGGGACATGGCTCGTTTATTCATCGCCGCAATATTCTTGGTTTCCGTTTCTTTCG
s1231834_8888	8888	1												TTCTTTCTGTTGCAGCTTGGA	TTTCATATACCTCATATCGTGGCTTC	TTCTTTCTGTTGCAGCTTGGACATATCAACTGGAACACATTTACCAAAAGTGATGATCATATAGTGCCTCATAGAGGTGATGAGTTTATTGATGAATATTCTCTCTGTCATAATCTTAAGAAGCCACGATATGAGGTATATGAAA
s1233941_6857	6857	1	6813	C	T	1	6813	C	T	6813	C	T		ACAACAGACCTGCCACACTGA	GCAGAGGAATTTCTGAGCGAC	ACAACAGACCTGCCACACTGATATCTGTTTTCCCCATCTAATACTTCCGTAGATGTAAATCGAGTAAGTGCTTCTTCTAGTGTTTCAATATTTCCATTTATTTCAACAGTAAGATCCATCATCCTTTCATGTCGCTCAGAAATTCCTCTGC
s1246719_12744	12744	1				1	12744	G	A					TGAAAACGAAGAGTATGCAGGTG	TGCTTTATGGAAAACATCCCA	TGAAAACGAAGAGTATGCAGGTGTTTTCTACATGCTTCTCTCCATTTACGGCAAGTAGCAGAGGCAATCACAATATCACGAGCAGCTCCAACATGGGAAAGAATGTTACCAATAACCTCTACTGGGATGTTTTCCATAAAGCA
s1247544_2019	2019	1	2019	G	T	1	2019	G	T	2019	G	T		CAGCCATTGCAGTGGAACAT	TACACATCAGGCACAACGTCC	CAGCCATTGCAGTGGAACATGGGAACAGTCCATAGATATACAGGCATGGTTGGTATGTCATTGCAAAGGATGGAAGCAAGTGAGTTGAGGTAGGCGCCTCTGTGACTGTAGACTACCCCTTTTGGATTGGACGTTGTGCCTGATGTGTA
s1252725_26579	26579	1	26579	C	T	1	26579	C	T	26579	C	T		ACCTGCAATAACATGCGAACA	GTGTTCTTTTGATCCGGGTTG	ACCTGCAATAACATGCGAACAACCTCTGTGCTACCAAATCGAGAAGCTTCTAAAAGGCATTGATTAACATTGTCGGCTCCTCTATCAGCTAACATATTAAGCAAACCTCTAACTGCAGCAGCTGACGTACCAGATGCCCAACCCGGATCAAAAGAACAC
s1255239_1290	1290	1	1290	G	A	1	1293	C	A	1293	C	A		TGCAGAGGTTCATACGCTGAC	AACATTGGATTCTCAAGAAGCAT	TGCAGAGGTTCATACGCTGACTATATTACCCTTCCCCTTCTCATAATTAGAGTATGGGGTATTGGGTTTTTGATAAGTTATTGATCGGGCAAAATTTGAACTAATTTAGTATGCTTCTTGAGAATCCAATGTT
s1255271_13710	13710	1	13710	T	C	1	13710	T	C	13710	T	C		TTGAGCAGTCAATGGAATGGA	AGCCAATACCGCTCGACTATC	TTGAGCAGTCAATGGAATGGAGACCGGATATAGTTAGTATCGGGTCTTGTGTGCTTAATGCTCTTCTTTACGGGAATTATCTGTACGTTATGAATTTAGGCGATAGTCGAGCGGTATTGGCT
s1255271_19057	19057	1	19057	C	T									GGACACAGGAATCATCAAGGG	TCGATGTGGGCACGATATTTA	GGACACAGGAATCATCAAGGGTACAATGACAACCACCCACTCCTACACGGGCGACCAACGTCTACTCGACGCAAGCCACCGTGACCTACGACGTGCCCGTGCGGCTGCCCTAAATATCGTGCCCACATCGA
s1255271_21773	21773	1	21773	A	G									GCAAGATCCTACAGCACCAGAA	TTCATTTCTAACAGGAAAGGGGA	GCAAGATCCTACAGCACCAGAAACTATGGCATATGAAAATGGCAAAGACATGCGCCAATAAGGGCTTAAATCATGCCCAGAAACTGATAAATAAATTTCCCCTTTCCTGTTAGAAATGAA
s1255997_16893	16893	1	16893	C	A	1	16893	C	A	16893	C	A		TGGTGGGAAGCGTTAAAATTC	GAGTGGGGAACGTCAAATTGT	TGGTGGGAAGCGTTAAAATTCCTCAGCCGTTTTTGTTTTGCAGTTTTTTCTCTCTTAAGCTTGAGTTGTGCTTTTTTTAAAATTGTTCTAAAATATTTGTTCTTTATCAATATTTTTGTTCCTGTTGTGACAATTTGACGTTCCCCACTC
s1257496_11737	11737	1	11737	G	C	1	11737	GCGCCG	CCGCCG	11737	GCGCCG	CCGCCG		GATAATTACCTTGAGGGCGGC	AACCACGGTGAATTCTCTTCG	GATAATTACCTTGAGGGCGGCGGCGGCGCCGCCATACCCGGCGTATTGAACGGCACGCATCATTTTTTCCGTTCACCAGGTGAATTCTTAAGTTTGTTTTTTGGGGAAATGGGAAGAACAAGCAAATGATACTGGCGAAGAGAATTCACCGTGGTT
s1259962_1737	1737	1	1737	C	T	1	1737	C	T	1737	C	T		CTGCTTCTCCAATTCCAGCAT	GTGCTGGCAGGAAAAGACCTA	CTGCTTCTCCAATTCCAGCATCTGTTTCCCCTTCTCCATCTCCACTTTCTCATACACATCCATCATCTTCTCAATCGCCTTTGACATCTCCGAAACCACATCCTCCTCTTTTTCCTTTTTTGCGTAATTTGAAACCCTAGGTCTTTTCCTGCCAGCAC
s1260115_5854	5854	1											isotig28536_1567	TTTTGAACCAGTTGGCTCCTC	AATTCCTCGGATGGGACTTTT	TTTTGAACCAGTTGGCTCCTCGTCTGAGAGTACAAGCAGTAGTTGATGATTTTGCTGAAGGTAAAATATCTGATATTGATGAGCTTTATGAGACTGGATTAAAAGTCCCATCCGAGGAATT
s1262919_32654	32654	1	32654	G	T	1								TGCATGAGCCTAACGAGACTG	GCAGCTTGAGGAGAAGTGAGC	TGCATGAGCCTAACGAGACTGAAAATGTTGTTGAAAGTGTTGATCAAAGTGCAGAAACGGTTGAAGCTTTGAGCATGGATGAAAGCAAGAACCTTTATGTGGATAGCGTGGATTCGAGATTGCTCACTTCTCCTCAAGCTGC
s1264828_53737	53737	1	53692	A	C	1	53692	A	C	53692	A	C		TTATTTGAGTTGTCTTGTAAAGCCT	ATCGTCTGACCGGAACAACTT	TTATTTGAGTTGTCTTGTAAAGCCTATTATAAAAAAGAAACAAGGATGTTGATAAGTAATAGTAATTTTGTGTCTGGTATTAGGGAATGAACAAACCTGGCTTCCCTGATATTCTCAGCACGAATTCCAATTCCGTATGAAGTTGTTCCGGTCAGACGAT
s1269465_3456	3456	1	3456	A	G	1	3456	A	G	3456	A	G		TACAGGAAGATCTGGGCCATT	TGTGTTGAAGGTTATTGCCTGA	TACAGGAAGATCTGGGCCATTCAAATACAAATGTGGGGTATCCATCTCGCCCCTCAAGCCGCAATGCATTTAATAACAATCCTTCTGATCCCAACTCAGTTTTACATCACGAATTACTATCAGGCAATAACCTTCAACACA
s1271235_20486	20486	1	20486	G	A	1	20486	G	A	20486	G	A		TTGCCCATATTTAGGAAAGCG	ATAACAATTGGTTTGGCTGGG	TTGCCCATATTTAGGAAAGCGTTATATATTGTTGTGAAGATAAACAATTTGTTTGAAAATGGGCTTATAGGAGTTACCATGATGGTGAACACTACAATAGTGTTAGGCTACAAGATGATTCATGTGAAGGCCCAGCCAAACCAATTGTTAT
s1272509_12437	12437	1	12437	C	A	1	12437	C	A	12437	C	A		ATTGCCTGCTGAGTTCAAGAT	TCACGATTTACCTCAACTGCG	ATTGCCTGCTGAGTTCAAGATATCACTTGACATGTACCTGTCCGACTTGCTCTACTCTCCTGTGAAATCACTGCTCGATGTCATCAACTTCAACAACAAGCACGCAGTTGAGGTAAATCGTGA
s1273473_3289	3289	1	3289	A	G	1	3289	A	G	3289	A	G		AATCCTGCAATCAGATGCTCC	AAGCCAATGACAAACGTGACA	AATCCTGCAATCAGATGCTCCTCCATCTGCTTTCAAGGACGCGATGACCAGATCCGAAGAACATCAAAATCAGGTGACGCTTCCGTCGCTGGCTTCTCTTTTATTAGGGGTTTCGATGTCACTGATGGTCGGAGGATCTGTCACGTTTGTCATTGGCTT
s1274585_5628	5628	1	5628	T	C	1	5628	T	C	5628	T	C		CGTCAAATGAAAGGCCTAACG	GCACACTCTCCTTGGAAATGG	CGTCAAATGAAAGGCCTAACGTTCATAATAGCATGCTTTCTAGTGAGGCCAGGCCAAATAAGCGGTTAGCTGTGGAGACTCAGCCTAATAACTCGCCTAATTTAGCACCATTTCCAAGGAGAGTGTGC
s1275889_6802	6802	1	6802	G	A	1	6802	G	A	6802	G	A		GCTTTTGCCGTACTGGAGATT	GGTGAAAATGCACAGCTAATTG	GCTTTTGCCGTACTGGAGATTTACTTCTGGCTTCCTTGTGAAATTTCAAGGAAGTGGAATGTTTGGACATCTTCATCTTGTATAGCGTTGCGGCAGCAGCAATTAGCTGTGCATTTTCACC
s1280464_1317	1317	1	1317	C	T	1	1317	C	T	1317	C	T		TATGTAGCAGCGCCCATTATT	TTGGGATTCCAATGAACTGCT	TATGTAGCAGCGCCCATTATTATTATATATATTATGACGATGATATAATGATGATAAGACTACAAAGAATATAAAACCGTTTTCTAATACCATACAGTAAGCAGTTCATTGGAATCCCAA
s1282898_20719	20719	1												GCCGATCTCGTCTGACCAATA	TGGTGTATTTCCAGGCTCCTT	GCCGATCTCGTCTGACCAATAATAAAACTTCTATTATCTGGTCATATTGTGGCTTTTATCAATGATTATAGTAAAACAAATTATGTCAGAAACATACTAAATTTCTTTCTGAGTTCCCTTTCCTCTGTTGCAAAAAGGAGCCTGGAAATACACCA
s1285696_7406	7406	1				1				7406	C	T		CAATCAGGAGACCTGAAGACA	CGATCATGGGTACGGTGGTAT	CAATCAGGAGACCTGAAGACACGAAACAATCATTGTACATATAATAAAACAATTTGCATGTACATGCACATATATTTAAAATGTCAGTCTTTGGTAATCCATCTTCCACCTCTGATCTCAATACCACCGTACCCATGATCG
s1286711_1080	1080	1	1080	A	G	1								GGCCATTTAGGAAGTTGAGCA	TGTATTTATGTGCCTGCACCG	GGCCATTTAGGAAGTTGAGCATTCAACGACAACAACAGAGTGTTAGCCTCCATCATATCAATTTCCTCATTAAACATATATATACCATACTCCGTACAATCCGGTGCAGGCACATAAATACA
s1288786_6835	6835	1	6835	TCT	CCA	1	6835	TCT	CCA	6835	TCT	CCA		TGTTGTATGCTTCTTCCAGCG	GAAAGTACCTCCGACTTTGTTGC	TGTTGTATGCTTCTTCCAGCGGTTAAATCTCCATTAGCTGTGCTTGGAGCTGAACACGATCGTCTTTCTCCTCCATCGCTTATTAAACAATTTGAAGACATTCTAGCAACAAAGTCGGAGGTACTTTC
s1291528_4645	4645	1	4645	C	T	1	4645	C	T					GAATTCGGAGTCCGGGTAATC	AAAAGCAACCCACTCAACAGG	GAATTCGGAGTCCGGGTAATCCGGATGGTTGCACCGGTCCCACCAGTCGGTGGACCGGTCCCTGACCCATAGTCGTCGCCCGGTCGCCTGACTGGTCGGGCCTGTTGAGTGGGTTGCTTTT
s1292525_1459	1459	1	1459	T	C	1	1510	C	T					CATTAGCAGGAATTGGAACGG	TTTGGCTATTTGGAGTGGACC	CATTAGCAGGAATTGGAACGGGTGCCTTACAAAGCCTAATTCTCAGCCCAGTGGAACTGGTAAAAATAAGACTGCAACTGCAGACCTCAAACAAAAATCAACACCAGAAAACAGAAGGTCCACTCCAAATAGCCAAA
s1292915_41329	41329	1	41287	C	T	1	41287	C	T	41287	C	T		GCGAATAGAAGCCTTACTTGGG	CATTATACTGACACGTGCGCC	GCGAATAGAAGCCTTACTTGGGTCGACTGGTCGAGGGGCGGTGCTCATCCTGCGACTTTTGGGAAGGGCGATGTTAATGAAGATTTTCTTGTTAGGATTCAGAAAGGGCGCACGTGTCAGTATAATG
s1295565_8245	8245	1												ATCACACAAGGAAAACCAGGC	TCAAAAGTTCAATGGTCATCCTG	ATCACACAAGGAAAACCAGGCAATATAAGTACAAAAAACATTAATCCTGTCGTAATAATACTGTTTTACATGTAATTAATAACTTGAATATGACCTTTACACAACAATTCAATCATTGTAAACATGAAAAATACAGGATGACCATTGAACTTTTGA
s1296011_6524	6524	1	6524	T	C	1	6524	T	C	6524	T	C		TTTCACTGTTGGGTGGGATTT	TTCTTTCCAACTTGCCCACTC	TTTCACTGTTGGGTGGGATTTGCGAGGAGCAAGAGTTTTGCTTGGGATTTGAATTGAGAGAGAAGAGGAGGAGGAAATGGCCATTATTCCTTTAGGGGGAAGTAATAATAATTCGTAGTTATAATAAATCAGAGTGGGCAAGTTGGAAAGAA
s1297553_3952	3952	1	3952	A	G	1	3952	A	G	3952	A	G		CCCTCGATTCTAAACCCAACA	TAAAGAGTCCGGTGCTTTTGC	CCCTCGATTCTAAACCCAACAGAGTAAAAGTCAGGTTCAAAATCAACTGTTCGAGTCCAAATTCAAACTCCAACTCAAAATTGGAAACTATAGTATGGGCAATCCCAGACTGGGCGGACAACATCAAAGAACTCGGAATGCAAAAGCACCGGACTCTTTA
s1299677_10933	10933	1	10934	T	A	1	10934	T	A					GCCATGGGTTAAGATTGTGGA	CCCGTCAAATAACACTGTCCC	GCCATGGGTTAAGATTGTGGAGAGGATATTACCTGATTTGATTGGTTGCTATACAAAAGCGATCAAGGACTTGGGAGTAGGGACAGATGTGGCCAAGATAAGTTTTGTTGCCAAACTTGGGACAGTGTTATTTGACGGG
s1305535_3686	3686	1	3686	C	T	1				3595	G	C		CGAAAGCCACGAAAATACCAC	TTCTTTCTAGGGCCTCTTCCC	CGAAAGCCACGAAAATACCACTGTACAATTGTCATCAAGTAACGAGAATCTTGAAATATCTCAGGCTTCGAGCTCCGCTATTACGAATGATACCTCAGAAGCCGCGCAAGATTCGAGTTTTTCAAGGAGCTCGAGGGAAGAGGCCCTAGAAAGAA
s1305822_1590	1590	1	1590	C	T	1	1590	C	T	1590	C	T		TAGTTTGCTCATCGCAAAACG	CCCAATAACCTGCTCCTTTGA	TAGTTTGCTCATCGCAAAACGAATGGCATTCCACAACTTGTTACACCACTGTCTACAGCTAACCACCTTCTGAATATCCAAGTTTATTTTATCAGACTGCAAGAAAAGGTAAATGTTAGTGTCAAACAAGTTTTAATCAAAGGAGCAGGTTATTGGG
s1306798_24611	24611	1	24626	T	G	1	24626	T	G					AGTCTCCTGTTTTCTCCGCCT	GGTTCTTTGGGAGAAATGGCT	AGTCTCCTGTTTTCTCCGCCTTTCTTAAACCCTAAATCTCGATCTCATCCTTTCCTCCGTTTCCCCAAACCCAATATTTCCAACCTCAAACAAATTCCTTTACTAAATCTTTCCTCAAAATTTAAAACGTTAAATTCGAGCCATTTCTCCCAAAGAACC
s1308775_17516	17516	1	17516	C	T	1	17516	C	T	17516	C	T		GTGCTTCTCGGATGCAGACTT	GGACGAGAAAGTTGGTGAAGG	GTGCTTCTCGGATGCAGACTTAGTGACATTCGAATTTGATCCTCTGCTCCTGGTATGATAAGCAGCTGGAGCCAAACCCGCATCCGTAACCCGCTCAGACTCCTTCACCAACTTTCTCGTCC
s1309221_34503	34503	1	34503	C	T	1	34503	C	T	34503	C	T		CCAATAATTCAGCATGAGCCC	AGCAAGTGCAGGAGAGAGCAC	CCAATAATTCAGCATGAGCCCTATACTGATTGTTAAAACACCTAAGAAATTCAGAATATTTATGATGCAACTTCTTAAATGTATACTCCAAATTCCCTCTTGCAGTCTCCAGTGCTCTCTCCTGCACTTGCT
s1309930_6404	6404	1	6404	C	T	1	6404	C	T	6404	C	T		TCTCCACTCCTCACATCTCCC	GGACGTTTTCCTTGACTCCG	TCTCCACTCCTCACATCTCCCACAATAAAATCTAGGAAACAAGTAATAACCGAACAATGATGCGGCGATCGCCAGGAATGGGCGGCGGAGCGCGAATGTTCCGTGCCATGGGCCGCGCGGTCACCGCCGGAGTCAAGGAAAACGTCC
s1310661_3800	3800	1				1	3825	A	G	3800	GCTG	ACTG	isotig32140_1181	TCGTTTCCTAAACACATCGCA	CCAACCACCTGGAGCTACACT	TCGTTTCCTAAACACATCGCATTTTGACAAAATTGTGCATAGCGGGCTGCCCTTTGCAAGAAAATTCCATAAAGATGAACCATTACTCGACCTGATCGATGAAAAGGTATTAAATAGAAAACATGGAAGTGTAGCTCCAGGTGGTTGG
s1313348_19526	19526	1	19526	C	G									TCCTACAAGGAACACTTGCCG	TCTCACTCCAGTTCAAGCTCTTTC	TCCTACAAGGAACACTTGCCGCCCTCCATATCTCCATTGGAATCTAGTGAGAACCATGACAGCAATTGGATCCAAAACCCTAATTCTGAAATATTTGGGAGACTTGAGAAGAAAGAGCTTGAACTGGAGTGAGA
s1313348_3058	3058	1	3058	G	A	1	3058	G	A	3058	G	A		TGACCAGATCTTTAAAACGGC	AGCAAGCGACACATTGAACAG	TGACCAGATCTTTAAAACGGCTAACTGAATGAACACGAAGTTCCAAGAAAATCAACCAGCCAAATCTGTGATAGTCTGAGATGTAACAACCGTTGCTCGAATTTGATGAACTGTTCAATGTGTCGCTTGCT
s1313562_35886	35886	1												TTCTGCCTTTATACAACAAACGAAA	GGCTTCGAAGATTATGGCTCA	TTCTGCCTTTATACAACAAACGAAAAAAAAAAAAAAAAACGAAAAAAAAAAAAAGGAAAAAACATCCAAAAAACAGTTTACAACACAAATTTCATAAATTATCACCTCTTCAAAAAGGCAGCACTGCACTGAGCCATAATCTTCGAAGCC
s1313741_20289	20289	1	20289	G	A	1	20289	G	A	20289	G	A		AGGCTCACGACTCCTCTAGCA	ACCATGACAGCCTTGATTGTG	AGGCTCACGACTCCTCTAGCAACAGTTGATGAACCAATATCGACACCAAGCTGAATTTCAAGTATATATATTTTAGCAAATCTGAAAACTCAAATATTTGGTTGAGACAAGGGAGTTTTAATATTGTAATTGTGTGCACAATCAAGGCTGTCATGGT
s1317714_254	254	1	254	C	T	1	254	C	T	254	C	T		GCCCTGAACTGGTTCTTCGTA	TAATTCAGTGCAGTGGCTGGA	GCCCTGAACTGGTTCTTCGTAGGCGGGGCCTTGGGCCCGGTCATCGTATGGGCCCTGCACAAGCTGTTCCCAACCCAAACCTGGATCCCTCTAATCAACCTCCCCGTCCTTTTGGGCGCCACAGCCAGCATGCCTCCAGCCACTGCACTGAATTA
s1319001_8480	8480	1												ACCCAAACGATTAAAGACGCA	ACTGCCACCCATGTGAATAGC	ACCCAAACGATTAAAGACGCATGATATCAAAAAACCAACCGAAGTTATTCACAATTTATCAAGTAACTACGCCACATTTGGAATTGTCACTCGTATGTGCGAGTTTCTCAACAATGAATGACAAACGCACAGTTTCTAGCTATTCACATGGGTGGCAGT
s1320939_3344	3344	1												CTGCACGATCGTTAGCCTGTA	GCAGCCAATGAATTTGGAAGA	CTGCACGATCGTTAGCCTGTATTGTTTGTTCACCTATTGAACTGGCTAGAACACGTATGCAGGTAATTAATATATGCTATTTGTATACATCTTGGTGCATGTGCATGCACTGTTTAGATTCGGTTCTAGCTATTCTTCCAAATTCATTGGCTGC
s1322248_5486	5486	1												AACTAACAACGTTTGACCCAGTG	TGGAATGTTTAGTTGATAGCCCG	AACTAACAACGTTTGACCCAGTGTCATACTGAAATAAGGTTATGCATGAATCATTCATCATCAAAAGTTGATAATTTATTGATGCTACAAAACTCTGTGGTACATTTTTATCAAATAACGGGCTATCAACTAAACATTCCA
s1324229_6296	6296	1	6208	T	A	1				6208	T	A		TCTGAAGAGCTTTCCGAATCC	TTGCAACTCTTCTGGAGCTGA	TCTGAAGAGCTTTCCGAATCCGAATCTGTATTTAATCATATTGTAGGCAGGTTAATGAATGTTAAAAAAATAAATCAAAATTAACTATAAAGGATTGCATAATGTAGAATCATTACCACTTGATGACGTATCAGCTCCAGAAGAGTTGCAA
s132707_7875	7875	1	7875	T	C	1	7875	T	C	7875	T	C		TGCTATCGCCGTCGTACAAG	CTGCTTCACCAGACGGTTTC	TGCTATCGCCGTCGTACAAGGCCAACGGCAACCGCAACGGCTACACGAGCCTCTCCGAGATCATCAAACTCTCTCCTTCCGCCGACGTCAACTCCCCCTCCTCCCGCAACGGCGCTCACGAAATCCGGATCCGAAACCGTCTGGTGAAGCAG
s1328110_28521	28521	1	28521	A	G	1	28521	A	G	28521	A	G		GCAAGATATCCAAGGACTGCC	AATCCCTCAACAATGTGCCC	GCAAGATATCCAAGGACTGCCTGTACTTGCGCGATGTTTTACTAAAGCTGTAAATATGTAATACTTCATATTATTTATTTTGGTTATTCATTTGAGATCGGGCTGGAACTGTGTATCAAGACAATTGAAAAAAAAAGGGCACATTGTTGAGGGATT
s1328153_1539	1539	1	1539	T	C	1	1539	T	C	1539	T	C		CAACGTAGTCTGAGGCCGTCT	GAGATTCTCTTTCCGCACCAA	CAACGTAGTCTGAGGCCGTCTGCATCAAAAACACCAACTGAACCGTCGCAAAATCCAGCATACACAAGCATTCCATCACATGAGTATATTGCACTTGATATTGGTGCGGAAAGAGAATCTC
s1331052_12154	12154	1	12154	A	G	1	12154	A	G	12154	A	G		AACCTCACCTCATCCCCTCTC	CTAGAGGTGGAGCACAGGGTC	AACCTCACCTCATCCCCTCTCCTTTCGCCCACCACAAACCCATCGTCTGGGACCCATCTCCTCCACAGCGTGTCATTCTCCGCCGTCACGACCGGACCTCCAACATTGACCCTGTGCTCCACCTCTAG
s1331292_5210	5210	1												CAGACCCACCTGTTGTGTGTT	GCTGCAGTAATAATAAGCCAGCG	CAGACCCACCTGTTGTGTGTTTAAAACACTTCAAATGACGAGAGACACTTTGAACTATGCTTGTACTATTTATCTCAGATTGATACAAAATGGTAAGCGCTGGCTTATTATTACTGCAGC
s1333956_22387	22387	1	22410	G	T	1	22410	G	T	22410	G	T		AGAGCGGGAGGGAAGATAAGA	AAACTGGAAGCCAAAGTGTGC	AGAGCGGGAGGGAAGATAAGAAGAGGGGGGAATGAGTTCGCGACTGCTGTCCGCTTAATTTATTAAAGCTTTTCGGGTATATATGAAAACGTACATGTTTGCGCCTTTTCCATCACACTTTTTTTTGATATAGACTTAGCACACTTTGGCTTCCAGTTT
s1334295_6076	6076	1	6075	A	T	1	6075	A	T	6075	A	T		TTACAGACCGATTTTCTTGGG	GCATTCCTCTCTTTACGTGAGT	TTACAGACCGATTTTCTTGGGTATATATATATATATAAAACAGCATCTGATAGGTATATATAATTTTTATTATCTTTCAAATAAAATATAGACTGCAAGTATAATAGGGGAAGCTTCTACTCACGTAAAGAGAGGAATGC
s1334540_2273	2273	1	2190	G	A	1	2190	G	A	2190	G	A		TAACAGCCAGACACCAAACCC	GCGTTTATGTAGAGCAATGGTG	TAACAGCCAGACACCAAACCCTTGATCCATCTCTACCGGCTTATTACATCAAACTCATCTACATACAGTTAAGGACAAGCATGATAAAAAAAGAATTAACGCTTACCAAGATAAACACCATTGCTCTACATAAACGC
s1335123_1972	1972	1	1972	A	G	1	1972	A	G	1972	A	G		TCATCCATGTCCAGAGAACCC	GCGACCGATCAAGTTTCTGTT	TCATCCATGTCCAGAGAACCCGAAGCACCATTCCTTTCTCTCCTTCTATAAGGCCTTGAAGACCCAACACTATTTGGTTCTACTTGTACACCCACATCTCCCTGTATAGTAGCAGTGGTACTTGAAACAGAAACTTGATCGGTCGC
s1335123_3502	3502	1				1								GCAATTGGAGATGGAGGTTCTT	ATCTCATGCCATTTACACCCC	GCAATTGGAGATGGAGGTTCTTCTGCTTCAGGATTATTTGGATCGTAGGGTTCATTAGAAGGCATATAAAGAGTGTGCTCTTGAATAGTGTTCTCAAGAGATGGTGGAACATTTGATTCGGGGGTGTAAATGGCATGAGAT
s1337996_1564	1564	1	1564	A	G	1	1564	A	G	1564	A	G		GAACAACGCAGTGTGTATGGC	TCCAGAACTCACCAGCTTTCC	GAACAACGCAGTGTGTATGGCCAAGGAGGAAAATTAGAAAAGGCTATTGACATATTCAGAACAGCTCAGGTCATGGTTGTTTCACTCGATGAAAAAGTTTATACCAACATGATTAGCTACTATGGGAAAGCTGGTGAGTTCTGGA
s1339341_25864	25864	1	25846	C	T	1	25846	C	T	25846	C	T		TGATAAGGGTTGGCAACATGA	TCATTGGATGTTTGGGTAGGC	TGATAAGGGTTGGCAACATGATTTGAGTATAGGAACATTTGAAATGTTCAGAACTTTCAACCTAAAACTACTAATAATTGTAACTTCAACCATAAAAACTATGTTGTCACCCGAAATGATGAGTAATAAAGCCTACCCAAACATCCAATGA
s1342504_5084	5084	1	5084	G	A	1	5084	G	A	5084	G	A		GCTGTTGCTGGTGACTCCTTT	TTAATGTCGAATGCTTGTCGG	GCTGTTGCTGGTGACTCCTTTACCGTCCTTCGCATGTTCCCTGAAAAAGAAGATGGAATAGCAAGTTTTTAATGTCTGAAAAGCAATCAGAGAGAACTGCCGACAAGCATTCGACATTAA
s1342504_6157	6157	1	6157	G	A									GATGTACCTTTCGCCAAGTCG	CAGGGACTTATCTGAAATGGGG	GATGTACCTTTCGCCAAGTCGCTCACGATCACGCTCCCGCTCACGTTTTCTCCTGATGTCAGCTTTCTTAGCCTCAAACTCCTCTCTGCTCATTGGAGGTCCTATGTTCTTATTCATGTTGCTATACCCCATTTCAGATAAGTCCCTG
s1343036_4859	4859	1												TTCATCTGCTGCAGGTAAGTG	AAATGATCGCGATAAACAACCA	TTCATCTGCTGCAGGTAAGTGTACTTAGATCGTTTGTTCAAGTTTTATTTATCATGTTTTCTTTCCCTTTTATGAAGCTTATTAACATGTGGTTTTTATTTTCTTAGATTCGTTTATGACAAAGAGCACTTTATGGTTGTTTATCGCGATCATTT
s1345079_689	689	1											isotig26446_844	ACAACTCGGTCGATGGAGAAC	TTCCGAAGAGTTGTACCCAGC	ACAACTCGGTCGATGGAGAACCAAATGCCCCAAAACAAGAAGCACCACAGTCCGTTTACCCATTTATCTACCCTACATTTTTCACACCCGTTTTGCCTTACCCAGTGCCTGTCTGGGCTGGGTACAACTCTTCGGAA
s1346334_2853	2853	1	2853	G	A	1	2853	G	A	2853	G	A		TTTGGGAAATTGAGGAAATGG	ATCAAGCACTCGAGGAACTGC	TTTGGGAAATTGAGGAAATGGTTGGTTATTTTGTTTGGATGATGAGCAGACACATGTCTTGCAAGTACAAATTTTGCTTCTTGGCAGACGATACTATATAGAGATGAAATTCGCAGTTCCTCGAGTGCTTGAT
s1346982_942	942	1	1011	T	G	1	1011	T	G	1011	T	G		TCAGACATAAAATGACCGACCA	CAGGGAATGAGTCCTTGAATG	TCAGACATAAAATGACCGACCACAATACTACCATTATTGTCATTGCATTGGTATTTGCAACGTCATTATTTTATGTTAGCGCGATTAGTTGCAACAAAGCAGACAGAGCTGCTCTACTTTCATTCAAGGACTCATTCCCTG
s1348174_17366	17366	1	17366	T	A	1	17366	T	A	17366	T	A		CTTTCAACTTCACGCTTCCGT	TTGACTTGAAGCAGGAAAAGACA	CTTTCAACTTCACGCTTCCGTAAGCACTTGGAAATATAGTTATATGCAGCTTCTTCAATTAGCTACCAAAGTCGGTTATTCTGTATGTACATCAACATTTTAAATGTCTTTTCCTGCTTCAAGTCAA
s1349315_10728	10728	1	10728	A	C	1	10728	A	C	10728	A	C		CCATGGTTATGGACCAATTGAA	CCACTTACGTCACTTTCATCCG	CCATGGTTATGGACCAATTGAAACCAATTATGTCTTGTAATTTTCACCATTTTTGTATTTTGTGGTTATTTTTGTACACAGGGATATTCTGAAACTGAAGAAAATGATGCATTTCAATCTGATCACTCGGATGAAAGTGACGTAAGTGG
s1350605_23592	23592	1												ATTATGCCTGTAAACAGCGGG	GTGCGATGAAAGGGTGAAATC	ATTATGCCTGTAAACAGCGGGCAAGCAATAAACAAGTGAACACAGCACCTATTAATAAATTCTACAATGTCCACACTGCAATTTTAAATTGCATAACAAGGACAAATATTATTTTATTCCATCCAAAAGGAGATTTCACCCTTTCATCGCAC
s1350605_23686	23686	1												GAGATTTCACCCTTTCATCGC	GTGGTGAAGGCTGGGATTAGA	GAGATTTCACCCTTTCATCGCACCCTTGCCGTTGCAAATTTTTATACAAATCACCATCTGTACTACTACTACTACTACAACATAGAAATCTACATACACAATTGATAATACAGCTTTATACCTACATACAAAAGCTCTAATCCCAGCCTTCACCAC
s1351115_15069	15069	1	15069	C	T	1	15069	C	T	15069	C	T		AGGCAATTGAACAAGCCAGAC	CAGTTGGTGGAACAAAAGAGC	AGGCAATTGAACAAGCCAGACAGGATGCGTTGTTGAGGAAGAGATCAAAAGTGCTTCAAAGAGAGCTACCAAGACCACCTTTTGCATCATTGGATCTTATCAGGAATTCATTGTTAAGGAAGGATGAAGACAAGAGCTCTTTTGTTCCACCAACTG
s1351705_3662	3662	1	3662	C	T	1	3662	C	T	3662	C	T		AGCTCGAAGACATCCTCCTCA	TGATGATATTGGAAAGGGCGT	AGCTCGAAGACATCCTCCTCAGAAAGCTCGACTTTATCTACCATCAAGCTCTCTCCCACCTCATATCCAACGGCCACGATGAAACCATCGCCCTCCGCTCCGTTTTGTCCAATGGACACTGCGTCGGTTCCGGCGACGCCCTTTCCAATATCATCA
s1353279_15224	15224	1	15221	T	G	1	15221	T	G	15221	T	G		AGAATGAACAATTTTGCCCCA	AACGTGGAATACGAGAGCTGG	AGAATGAACAATTTTGCCCCAATAACAACACCAATATTTTTATCTTCAAAGCAAAGAATCTGAAAACATTTCAAATTCATACCTTGCATAATCTTCAGTGATATTATTACCATTATCCCTCTCCCTCCTCTGAATTCTCCAGCTCTCGTATTCCACGTT
s1354725_24948	24948	1				1								ATGCAGCAAGTCAACGTGAAA	CAACGCCGTTACCATTCCTAA	ATGCAGCAAGTCAACGTGAAATATGCTTTAATGTCAAATGTCTAGTTTTGCATTTTGGTATCCAGCAGCGTTTACTGAATTGAAAATCATTTTTATTGCATAATTTATTTTGTTTTCAGTCAAAAGATTAGGAATGGTAACGGCGTTG
s1354935_9291	9291	1	9274	A	G	1	9274	A	G	9274	A	G		CCAGTTCAAATGGAGACCGAA	TCAGTGAATTTATACAGCGAGTAGG	CCAGTTCAAATGGAGACCGAATATAAGTAACAATGCATAAATTAAAAACAGTCGCATGCTATACCAATATTTACACAGCAATGATCACAAGTTTTGAGTATTGTAACATTGGGTAGTTGATTCCTCAGAAACTAACCTACTCGCTGTATAAATTCACTGA
s1355528_9086	9086	1	9086	G	A	1	9086	G	A	9086	G	A		GATGAATCCGCTGTTGCTACC	CATCGTCTACAGCACCAAGGA	GATGAATCCGCTGTTGCTACCGGGTAGAAATCCACGCATTCCCACATACCAACCCGCTCCACCGCATGGAGGATCCCAGGGATGAGTTTGTAGTTGATGAAGTCCTTGGTGCTGTAGACGATG
s1355951_30292	30292	1	30277	G	A	1	30277	GC	AC	30277	GC	AC		GTAGTTGGTGGTACGGGCTCA	CACAACTCCTGTGTGTCCACC	GTAGTTGGTGGTACGGGCTCAGGAGCCCTGGGCTACTTTTCAGTAAGGTACAGATCTTCTTCAGAAATTACAATTGGGTCACCTGAAGCAATTTTAGAAGGTGGACACACAGGAGTTGTG
s1355987_21793	21793	1	21793	G	A	1	21793	G	A	21793	G	A		TCCTCTTGGGAAACCTTTGCT	TCCAACTGATCCACTTTCGTG	TCCTCTTGGGAAACCTTTGCTAGCTCTGTTTGCAAGTTCTGCAAATACTTTTTATACCTTTCAGTGAGAAGATTACAGAGTTTCATTACTGCTCTTCTAGTACCTCTATCACTCTTTAATTTATTCATTCTCCTTCCGCACGAAAGTGGATCAGTTGGA
s1356552_11498	11498	1												TGATCCGCAGTGGTCAGTAGA	AATTTAGCTCGTCCTCAGGGG	TGATCCGCAGTGGTCAGTAGAGAGAGGAGAAGGAAGGAAAATCGACATTTTCTTGTATTGTGGGTGAAAATTGAGCATATTCCGACCTTGAGTTCAATTATGCCCCTGAGGACGAGCTAAATT
s1357021_952	952	1				1								CGTTTTAAGCTGCCGTCTTGT	ATCCCGATCAATGTTCTACGG	CGTTTTAAGCTGCCGTCTTGTGGTGGAACAATGGCTTTTGATTCGAAATAAGAAGAGTTGAAGTGAGAGTTGTATTCGCTTAAAGGAGAGTCCGGGTCTCCATTTTTCAGTATGACTGATGAAGCATCGTCGTTGTCCGTAGAACATTGATCGGGAT
s1357259_17397	17397	1	17397	T	C	1	17397	T	C	17397	T	C		TGAACGACTTGCTCGCATAAC	CAGCTACCTTGTTCCGCTGAT	TGAACGACTTGCTCGCATAACATAACATTAGGACAAAGAACAAGAGACATTTTATGTATTGGAAGATTTAAATTAGTGTCATTTGTTTCTTTTTCAATTTCCCGGTTTTCATCTGCGACGGTTAATTTATCAATCAGCGGAACAAGGTAGCTG
s1360847_16861	16861	1	16861	C	T	1	16861	C	T	16861	C	T		TTTCTTGAACTTCTCAGGCCC	CAAGGCTTTTCACAATCCCCT	TTTCTTGAACTTCTCAGGCCCCGAGAACATCAAGAGCAAGTTTAGTGAAAGGATCTCATCGAACTTTAGCAAATGCTGCAGCACAGGCTGCACTCATTGCTCACTGGCAGGGGATTGTGAAAAGCCTTG
s1361201_30688	30688	1	30688	A	G	1	30641	G	A	30688	A	G		TATCGTGAGGCACAAGGTCAC	CTACATGCTTCCCATTGCAGA	TATCGTGAGGCACAAGGTCACGAGACAGAGAAATTTCTGTCTTATTTTAAACCATGTATTATACCACAACAAGGTGGGGGTGCATCAGGATTTTCGCATATTGAAATAAATGAGCGGGAGCATGAAACTCGCCTATACGTCTGCAATGGGAAGCATGTAG
s1362073_2179	2179	1	2179	T	C	1	2179	T	C	2179	T	C		AAGCTTGAAGGTCACACCGAC	ATTCCATGAGCCGGAGAGAAG	AAGCTTGAAGGTCACACCGACAGAGTGTGGAGCCTTGCATGGAACCCGATTACCGGTGGCAACGGGGTTCCAGCAGTTTTTGCGTCATGTAGCGGCGATAAAACTGTTAAGATTTGGGAGAAGCTTCTCTCCGGCTCATGGAAT
s1362313_3064	3064	1												ATTTGCAATACCATCCGTTCC	TTAGGGAGGTTGATCTGCGTT	ATTTGCAATACCATCCGTTCCAGTATAAGTACAATTAGTTTGAACCCGAGTCCAATAATGATAATGGCGAGATATACTCTATCTTCTCGTCCTCCTTTTATCCTTTTCCAACCCAAAACGCAGATCAACCTCCCTAA
s1363798_2586	2586	1	2586	C	T	1	2586	C	T	2586	C	T		TTCAGGGCACTGCACATTTAT	AAGAACGCGGGTTATGTTGAG	TTCAGGGCACTGCACATTTATAAAAACTTAACTACTATCATCATCATCCTTTGTTCGAGGTCTCATACACGAACAACACCTCGCTTTCCTCCTTTTCGGGCTCTCTCTCCTTCCATAAAAGTAATCTCTCAACATAACCCGCGTTCTT
s1368352_12433	12433	1												CCCATGTAGTGACAGAAAGCG	TCTTTGAACAACTTCAATGTTGAGAA	CCCATGTAGTGACAGAAAGCGCAAGCTTCTTCCCAGCTGCAGTTGCTTTTACTAGCTGACTGTATTATCATAATATAACCATTCGATGACTAAGTTTCTCAACATTGAAGTTGTTCAAAGA
s1368380_25558	25558	1	25558	T	A	1	25558	T	A	25558	T	A		AAAACGACTCAGCTCTCTCTTGC	TGACTCGGATGATGCAATGTT	AAAACGACTCAGCTCTCTCTTGCTATTACCTCTTCTTGCTCTGGCTCTTCTTCATAAACAAGAAGTAGTCTATTTATTTCAAGCTAACATCGTTAACTTTTGCTGATTTTGTCTTAATAATGTTGGATTTAAACATTGCATCATCCGAGTCA
s1368983_12043	12043	1												AAACTCCATCGTCTTCTTCGC	GGATTGAGCTAGCCATTTGGA	AAACTCCATCGTCTTCTTCGCCCACTCCCTAGATTCCATCAACTTCCAAATCTATCTCCCAAGACTAATGAATATTCCTCCACATACTTCATCGCCAACTTTTCTTCATTTTCCAAATGGCTAGCTCAATCC
s1369268_5461	5461	1	5461	A	T	1	5461	A	T	5461	A	T		GGAATCCGAATCTAATCCCAA	GAGACAGGAGATCCAGAGCTGA	GGAATCCGAATCTAATCCCAATTTTTGTCATAGGCCTTTTATTTTATACTGTTTCTCTGATTGTTAATTTCAATAATGGATGCCGCAACAATATTTCAGTCAGCCTCAGTTTCTCTCAAATTTTCAGATTTCAGCTCTGGATCTCCTGTCTC
s1369921_8585	8585	1	8585	A	G	1	8585	A	G	8585	A	G		TTATCATCGGCTGGAGTGACA	AGGAAGGAGAAATGGTCCCTG	TTATCATCGGCTGGAGTGACATCTTCCTTTTCGCTTTCATCGCCAATTTCACCTTCTTCGTCTCCTGAAATAGCAGTGTTTTCTTCTTCTCGGTCTTGATCTTGTTGTTCTATATCGTTATTATCATCAGGGACCATTTCTCCTTCCT
s1373790_9496	9496	1				1	9496	C	T	9503	T	C		GCTTCTGTGTTGTTCTTGGGG	TTCCCCATTTGGTAACCCTTT	GCTTCTGTGTTGTTCTTGGGGATGAGATTTCTTACAGTTTTGGCTAAGGTTTGCTCGAACGCTGTTAGTAAAGAGAAATGTTTTGCTGAAGAGTAGGAGCTTTTGGGTAAAATCATGCGGAAAGGGTTACCAAATGGGGAA
s1375201_309	309	1	309	C	T	1	313	G	T	309	C	T		CCTTCAAGTCCACCGTCTCAT	GATACCGAAGAACACGACGCT	CCTTCAAGTCCACCGTCTCATAACCTCCTCCTCCTAGAAACCGTTCTGGTCGGAACACCAATGGCTCCTTCCAAACTACAGGGTCCCTCGATATCGCCCAAACGTTAACTAAAAGCGTCGTGTTCTTCGGTATC
s1379428_28471	28471	1				1								AACGCCGGTGCTTATCATATT	AAATGGACCCGGTTTTGAACT	AACGCCGGTGCTTATCATATTCTGCAAGAAGGCATACTTGATGACACCGAAGCTATTTTTGGAATGCATGTTTATCCTTCTCTTCAAACTGGTAAAATTAGTTCAAAACCGGGTCCATTT
s1379428_56035	56035	1												GCCAAGCGCTCTGTTCTTTAT	TTATCCAAGTAGGTCACCGCC	GCCAAGCGCTCTGTTCTTTATCGGTATGCAGAACGAGTATGGGAATAATTCATATCCATTGCATTCCCCTTATTTCTTTTTGGATGAAAACGTGCTTCCTGTAGGAGCTGCTTTACACGCTGCTGTGGCGGTGACCTACTTGGATAA
s1380784_4377	4377	1	4312	T	C	1	4312	T	C	4312	T	C		CCAACACATTGATTTAGCGCA	GAAAAGGTGTCCCTGTCTCCA	CCAACACATTGATTTAGCGCACAAAGAAGAAGGGTATTTCATATTAAATACACAACCTAAAAGGCTAAATATACATAGAATGAACTGACATAAATAAAATAGGTCAATCAAAAAATTCCCATTTAGGAGTAGCTGGAGACAGGGACACCTTTTC
s1381903_27980	27980	1	27980	T	C	1	27980	T	C	27980	T	C		TGCTGAAGCTAAGAAAACCGAA	TAACTCAGGGACCTCAGGCAA	TGCTGAAGCTAAGAAAACCGAACAGTTTGAAGTAGGCAAGGAAGTTTGTGCTTTGATAATACCAAGCTCTGATAACCCTACAAATGATCAAGTTATTACACCTGGTATAAATGATTTGCCTGAGGTCCCTGAGTTA
s1382586_5121	5121	1	5121	A	C	1	5121	A	C	5121	A	C		AAGCACCAGCAAGAGGAACAG	GGACATTCTGCGTCCTGAAGT	AAGCACCAGCAAGAGGAACAGCAGCAGCTGCTGCAAGTTTGCGTAGGAGAAGAGGAGGAGGAGGCATTGGAAATGCTAATAATGGTGGATCAGGAGCTGCAAGCACAATGCTCCAGTTTTACACGGACGACACTTCAGGACGCAGAATGTCC
s1382696_7753	7753	1				1	7753	C	T					AGCTACGAAATCAAATGGCCC	TGGTCGAATCATCTACTTTGGG	AGCTACGAAATCAAATGGCCCCATCGCAATCGATCTCAGTTTAATAACTGCTGCAGATGCAGCAGCAGCTTCAGTTCCTTCCTCGTTAACCTCAATAAAAGACTTGTGAAAAATCGAAGACACGTACAAATTTTTACCCAAAGTAGATGATTCGACCA
s1384473_7623	7623	1	7623	A	G	1	7623	A	G	7623	A	G		AATGGGTTCGCTACAAGATGC	TGATCTTCGTAGAAGGGACCG	AATGGGTTCGCTACAAGATGCAATTTATATTTGTTTTTGAACTTAGGTGAACTACAATTTTGTAACCAAAAGGCGAAACCTGTGTACTTATCTCGAGCTCAGTTCGATTCAGTAAACTTCGGTCCCTTCTACGAAGATCA
s1385144_20228	20228	1	20227	C	T	1	20227	C	T	20227	C	T		CGGTAGCTTTGCATTTGACCT	TTCCATTCCGCGTCAAGTAGT	CGGTAGCTTTGCATTTGACCTGCAAAATTAGGGCGTAGTTTGATAAATTACGTGTTAGATTTTTGTGTTCATAATCATAATAACTTGGATTTCAACCAAAACGTCAGCTTTCAATTCGTTCAGGTAAAACTTACTACTTGACGCGGAATGGAA
s1387966_774	774	1	774	C	G	1	774	C	G	774	C	G		GGTTAGAGGAGGCACGAATGA	AAGAAAAGGCCGCAGCTTACT	GGTTAGAGGAGGCACGAATGAAATTGGAGAGAGAGTTGTTTTTACTACTGGAAGAGAATGGATTCGAGTTTGATGAAGAGAAACCGAGACCTTGCTTGAATTTCGCGGCACCTTCGCCTTTTCTACTTAGTTCTTCATAGTAAGCTGCGGCCTTTTCTT
s1388580_31688	31688	1				1								GCGTACCAGCTATCGAGGTGT	TTTTACAAAACGAATTCAGCCT	GCGTACCAGCTATCGAGGTGTGACGAACTTGAACACAGCCAAATGATAAACTAATCATCTTCATTGCACATGAATACGAGTGTTACGGCACGCGCTTCGCTCGTAATTAAAAAGGCTGAATTCGTTTTGTAAAA
s1389323_3497	3497	1	3497	A	C	1	3497	A	C	3497	A	C		TGTCAGTGTTGAAGTCCGCAT	AGTTTCACAACTCCGTCTCCG	TGTCAGTGTTGAAGTCCGCATAGTAGTAAAGTTGATAAAAGTTGTATAGGCTTTTCTTTTGTGGTGAAATGTATAGAAGTATCGCAACAAGTGCCATGGCGACAGATAGCGGAGACGGAGTTGTGAAACT
s1391124_6455	6455	1												AGGCGTGTTGGATATCGGAG	AGGCCATTTCTGATGAGATCG	AGGCGTGTTGGATATCGGAGGCGGATCGCAAGCGGGTAAGAAGTGGATCCGCTCCGATGATAACCCGATCAAAGTTGGTGGAGCAGCTGAGAGAATATCAGATCCGATCTCATCAGAAATGGCCT
s1391798_16151	16151	1	16151	ATC	GGC	1	16151	AT	GG	16151	AT	GG		AAGCTACGATGACTCGGATGC	ATACGCGCTCGTGTATGTGTG	AAGCTACGATGACTCGGATGCCTCAGCCTTATCGGAAGATGAGCCTAATATGGCTACAAAGAAATCAAAACAACCAAGGTAATGTTTGCATAACTCACACCATCTTACACATGCTCTCACACACACACTCACACACATACACGAGCGCGTAT
s1392161_19117	19117	1	19047	TT	GG	1	19047	TT	GG	19047	TT	GG		CAGAATCCGGCCACTTATCAC	GGAGTCTGACAAGGAGACCCA	CAGAATCCGGCCACTTATCACTGCGGTTTTCTGACTCTTTATCATCTGTTCCCCACCGCTTGTTCCATTTGCTTTCATGATTACTGTCTCTGTTAGCATTATTACTAGTAAGTCTGTCTGACCACCTCTCTGTTTTGTGGGTCTCCTTGTCAGACTCC
s1393243_4385	4385	1				1	4359	G	A					AATTTCAGACACTTGGTCGGG	ACTGATCGTGCCATTCAGTTG	AATTTCAGACACTTGGTCGGGTGACAATCCTTGTGATTCGTGGAGGGGAATTTTTTGCTCGAACAAAAATGAGGTTACTCGTATAAATCTTCCAAATCGTCAACTGAATGGCACGATCAGT
s1393840_7215	7215	1	7215	C	T	1								CCTTTCGAAACAGCCCTGTAA	ACCAAGCCCGAATGTTACAAA	CCTTTCGAAACAGCCCTGTAAACTCCATACAAAAGCTTCACCTCAAAATCGTATAAAAATAGACTATCACCAGGCTGAACCTTTTCAATCACTTCAATCTTTCCTTTAGGCATCCCAAACACTCTATTTTTGTAACATTCGGGCTTGGT
s1396196_10260	10260	1	10260	A	G	1	10260	A	G	10260	A	G		TCACCAAGATCGTCTCCTGAA	AAGAACGTCGTAAACGGATGC	TCACCAAGATCGTCTCCTGAAACAGCATTGGACCTCTTTGTTCTTGAATCTAAATCTTCATAATCACTGTTATCTTCATCAGAAGAATCATTCGTAGTTTGCATCCGTTTACGACGTTCTT
s1400408_3187	3187	1												AGCAACAAGGTTGGGTCAGAG	TGATGGTGTGTCGTAGGAGGA	AGCAACAAGGTTGGGTCAGAGAAGGAATATGTACGCAACCATTGGAAACCATAGAGGAGGTGTCGACCCTAGGATGATAAGCACAAAGCCTAATTGGGCCCCATCACCACAACCGATGGTTGGATTTCCTCCTACGACACACCATCA
s1400750_41648	41648	1	41632	C	T	1				41632	C	T		TTGCGATGTCTCCTGAAATGA	TCCAACAGTTCGCTAAACTCG	TTGCGATGTCTCCTGAAATGACATATCCTGGACCATGTGCCCAAGGTGGATAAACTTCATCAGGCCATTCCTTAAAAATAAAATAAAAATAAAAAAAAATCATAAATCAAACGAGTTTAGCGAACTGTTGGA
s1403580_19991	19991	1	19933	C	A	1	19933	C	A	19933	C	A		GTCGATGACGTTTCGAGTTCC	ATTTCTTACAGCCTCCGGCTT	GTCGATGACGTTTCGAGTTCCAAGATCACGTGTTGAGTTTATTGAGGAAACCCTAATTTGATTTGGAGAAGAATCTGGAGACGTTGTTTTTGCTTAGGGAAAGAATGTGTGGCGCGGCAGGGAAGAAGCCGGAGGCTGTAAGAAAT
s1405355_2607	2607	1												GAAAACGAACAGTCCCAGTCC	CAAAAGGAGAAATTGCATGGC	GAAAACGAACAGTCCCAGTCCTGTATTCTTTTTCCTTCGCACATTCTCACTCTTAACAATGAACCCTAATTCTCATTTGGGTGAAATTGGTCTGGTTCGATTTACTACCCCGCTCATCGCCGCCATGCAATTTCTCCTTTTG
s1405740_17290	17290	1												AAAATCGCAGATCAGTAACACCA	CCGTATCCCTCCCTTGTTTCT	AAAATCGCAGATCAGTAACACCACATTAGAAACAAGAAAAGCAATCGTAGAGATATGTGAGATAATTGCAAAGCGTGGGGCTCGCTTGGCTGCTGCTGCAATAGTAGGAATACTGAAGAAACAAGGGAGGGATACGG
s1407360_10817	10817	1												TGAAGACGAAAAGAGAAACCCA	TCAACGTCAATCTCGCATCAT	TGAAGACGAAAAGAGAAACCCAGACTAACCTCCGCCACGAAATTAGAGTATACTTTGCTTTTGAGGTAGAAGAAATTAGGGTTTGATGCGAGATTAGAAAAATGATGCGAGATTGACGTTGA
s1407360_10873	10873	1				1								TGAAGACGAAAAGAGAAACCCA	TCAACGTCAATCTCGCATCAT	TGAAGACGAAAAGAGAAACCCAGACTAACCTCCGCCACGAAATTAGAGTATACTTTGCTTTTGAGGTAGAAGAAATTAGGGTTTGATGCGAGATTAGAAAAATGATGCGAGATTGACGTTGA
s1411823_36821	36821	1	36821	A	G	1	36821	A	G	36821	A	G		CTGTGCCGGGACAACAATAG	TGCTTTGGTTCACAATCTGGA	CTGTGCCGGGACAACAATAGCAAGTACTTCAGGAATATTTTTGGGATCAAGAAATATCTGAACTTGACTTGCAACTGATCCGGTAAGCACATTCGCAAAAAATACATTCCAGATTGTGAACCAAAGCA
s1412747_5400	5400	1												TTGGATTTGGTGAGTTCGGAT	ATTAATCTGTTCCTTCGCCGC	TTGGATTTGGTGAGTTCGGATATTGGGACGGTTTGGAGTTTGTCGGAGGTCGGGCGGAAGTAGGAGAGGGTTGCCTCTGGAAGGGTATCTCGGGCGGCAATGGTTTCGGAGGCGGTGGCGGTAGCGGGGGAGGCGGCGAAGGAACAGATTAAT
s1413311_3558	3558	1	3495	A	G	1	3495	A	G	3495	A	G		TGCTTTTGATTCCTAAACCACG	GGGAATGACTCGACCTCATCA	TGCTTTTGATTCCTAAACCACGTCGTCTTTAGTGAATCAATTACTGAGATGTTGATCCGTTTTTCCTATTTACAGGTACTGGGAGAATGAAAAAGTCAGGCTAGCATACAGGCCTGTGCATATGAATACTCTTGATGATGAGGTCGAGTCATTCCC
s1413618_17551	17551	1	17551	G	A	1	17551	G	A	17551	G	A		GCATGAGCGAACCTCGTAAAA	AAGGGTTCTGATTCTGGCACA	GCATGAGCGAACCTCGTAAAATTATTCCACGAGCTTGTCTTAACTGAAGGATCCTCGTGAGTTTCTGTAAGCAAACTTGGACTCTTATAATTATTCAGTGTTAACTCTTCTACCATTGTGCCAGAATCAGAACCCTT
s1414041_1561	1561	1	1531	A	G	1	1531	A	G	1531	A	G		CTTCAGCTACGACCCCAAAGA	TCTTGTTCCTACTCGTGTAAACCC	CTTCAGCTACGACCCCAAAGACAACCCATATAGAGTTAAGTTTGGTCATAGAGAAAATGAGAAGAAAAGATCGTTTCTTCACAATTCATTTGGGTTTGGTAGAAGAAATAGAGGAGTTAGGGTTTACACGAGTAGGAACAAGA
s1415616_231	231	1	233	A	G	1	233	A	G	233	A	G		CAGATCTAGGGCGATTCCAGA	GTCGAAAGTCGAAGGTGGAGA	CAGATCTAGGGCGATTCCAGATCCAAGACAATTCCAAATACAACGTCTTTTCCAAACTTCAATTCACGATCGAACGATGACAGGTCCACTAAACAGCACAGACTAAGGTTATTTCAATACGATTCTTCTCCACCTTCGACTTTCGAC
s1415642_20749	20749	1				1								GAGCTGATGGGAGCTTGATGT	ACTCCGATGTCAGTGCTTTGG	GAGCTGATGGGAGCTTGATGTTGACCCAGAACTGATTTTCCAGCATTATTGTTTACGAAAATATCAGTTGCATTGCCAATGGAGAGACTGCTATTTATTTCCAAGGCCAAAGCACTGACATCGGAGT
s1416180_2728	2728	1	2685	A	G	1	2685	A	G	2685	A	G		ACCTGAGTCCAAGGTCCATCA	TTTTGTAAATTATCCAGGTTTCCTC	ACCTGAGTCCAAGGTCCATCAGGCAATAGAATCGGTGCAGCAGGAATCTGATCAGAATTGATATCCATATGACATTGAACACTTAAGCGATGATGGTTAGAGGAAACCTGGATAATTTACAAAA
s1416594_13492	13492	1	13492	T	C	1	13492	T	C	13492	T	C		GGATTTCGAGTCAACTTTGGG	TCATTTCCATCATCAGTTCCG	GGATTTCGAGTCAACTTTGGGTTAGACCTTTTTTTTTTTGTTGTAGTTTGGCCAAGAAGGTTGCTTCTGTTCTCGGCTGTGTTGTTATTTCCATGGAGAATTATCGCAGTGGCGGAACTGATGATGGAAATGA
s1416806_3875	3875	1	3875	C	T	1	3875	C	T	3875	C	T		TCAAAGAGTCCAAATCCTCGC	CGGAGATACCCGCATTATCAC	TCAAAGAGTCCAAATCCTCGCCAGGTAGTTGGAACCTAACAGCTGCGATGTCTACATCACAGATCTGAGCAATTTTCGCGAAGAAATCAGAGATCGTGGCTGATCTCCGAAGAGTGATAATGCGGGTATCTCCG
s1417464_10485	10485	1												TGGACCTTTATTTTCCAGGGC	TCTCAGCGTTGGCTTCTCTAAA	TGGACCTTTATTTTCCAGGGCTAAGCTGGAGAATCTCATATTGGAAGCTATAACTAACTTGAAGGAGCCAGATGGGTCTGATAAATTGTCTATTGCTATGTATATAGAGGTGAAATTTTATATAGTACATTTTTAAGATTTAGAGAAGCCAACGCTGAGA
s1417546_7406	7406	1	7406	G	A	1	7406	G	A	7406	G	A		TCAAACTACACCCATACCGCC	TTGTACCATGGATCAGTTCTGC	TCAAACTACACCCATACCGCCCTCTGCTCTCCCCTGTTACACAAGATCAGTTCCAAATTAGAATGACCGGATAGTAACTTACTAACAATAGCAGAACGTGCAGAACTGATCCATGGTACAA
s1417815_4342	4342	1												GCAGGTGTCGGTAAGATCCAT	AATTTTGCCTGTAGTGGCAGG	GCAGGTGTCGGTAAGATCCATATATCAAAATTAGAATTGTTTGAATACCGCATTAATTCCTTGCCCGAATCTTTGGATATGAAAACAGCATGTATGTTTATGTCATCAGGGTTTCCTGCCACTACAGGCAAAATT
s1420235_36818	36818	1	36818	T	C	1	36818	T	C	36818	T	C		ACCACTGCTTCTTTAGCCACG	GCAAGGATACTAGCAGCATCTGA	ACCACTGCTTCTTTAGCCACGTCGAAGCAAATGTTGCATTCAAATCCAGCTGTATCATCTTCTTTTTCCTTCCTCCTGTTAGTTGATTTACTACTAATTAGTTTTGAAGTTTTGGCTGTAGACTTCTGCTCAGATGCTGCTAGTATCCTTGC
s1421025_22936	22936	1	22936	A	T	1	22936	A	T	22936	A	T		GGCAAATAAACATTGCGCTTC	TGTTCTCACTGCTCTGTTGCC	GGCAAATAAACATTGCGCTTCAAGTAATAGATATAAAAGCACCACAGAAATCCGGAAAAAAGATAGAGGATCGATCCACCTAAATAATTACGAAGCCAAGAACGTGCGAACCGTGGCAGGGGCTTCCAAGCCCGGCTAGGCAACAGAGCAGTGAGAACA
s1422655_1481	1481	1												TGAAGGAGATTTGGGACGAGA	GGAAGATAACGTTCTCGGTAGAGG	TGAAGGAGATTTGGGACGAGAAATTCTGGGCTTAAAAGTTACTTGTGATGCAATATACGTAGCCAAAGAGAGAGCTAAAGCAAAACCCAGTTTCAAAATAAGAGGTTTGGAATCTGTTTTATTTCCTCTACCGAGAACGTTATCTTCC
s1424750_63750	63750	1	63750	T	A	1	63750	T	A	63750	T	A		CTGATGCACATTCCAGTCTCG	CGATAGGTATGCTGCCTTGCT	CTGATGCACATTCCAGTCTCGATATTTTTAACCTGAACACTTTCATCCTCTGAAGCTTCTTTAATTTTATCCATAACGGGAAGTACGGCAGTTGAACTGAAAGAGCAAGGCAGCATACCTATCG
s1426401_11419	11419	1	11419	A	G	1	11419	A	G	11419	A	G		GTGCAGGTCCATTTGGTTCTT	CGATTTTGTGCAGTATTCCGA	GTGCAGGTCCATTTGGTTCTTCCACGACTAACCAGCACCATACATCAATTGTAGAGCTAGTGAGGATCTTCTTATTGTTTTGTTCACCACTTTCATCTTCTGACTGATAATCTATATCATCTTCTTCATCGGAATACTGCACAAAATCG
s1427202_7889	7889	1	7889	C	A	1	7889	C	A	7889	C	A		ATTTTCAGGCAGTTTTGCACC	GCCCAGATGTAGCTTTTACACG	ATTTTCAGGCAGTTTTGCACCAAGGCAATATTCATGCAGAAACTACAATCCAATAAGATTTCAAGGGTGTCTCATAAAGTATAGACATGTGAAACCAAGGTTTACAACATGTAGTAGGTCTCAAAAACTTGGTCGTGTAAAAGCTACATCTGGGC
s1433308_1466	1466	1	1466	A	G	1	1466	A	G					ACCGTGGCAATCAAGGTTTTA	TCGGTTGCATACGTCAAAATG	ACCGTGGCAATCAAGGTTTTATTGTCCAACTATATCGTCAAATATAGAGTATTGATACTAAATTCGATGCACGAAAAGTTATATCAATATTTTTGTATAAAACAAAATCTTGCTAATTCATTTTGACGTATGCAACCGA
s143342_4317	4317	1	4317	C	T	1				4317	C	T		AAGCAGAAGCTGAAGGCCATA	CCCAGATTCCCCAATATCCTC	AAGCAGAAGCTGAAGGCCATACACATGGGCGAAGCGTTCAACGGCAAAAGCACGAAGACGGCGAGGTCCCACGGGAAGAAATTTCAGGTGTCGATCAAGCAGGAGACGTCGAGGATATTGGGGAATCTGGG
s1433454_2605	2605	1	2605	G	A	1	2605	G	A	2605	G	A		TCGAGAAAACGGTGGCAAAT	GGTGCTTGATTTGGTGGTGTA	TCGAGAAAACGGTGGCAAATGTTTTAAATATAGCAAGCTTCTTAAGAGTGTAGTACTTTCATGGAATGATTTGTTACGAGCCACCTCTTTTACTTTAGGAAAAGAAATAGGTATGAAATTGAGGGTCATGGCATCTATTACACCACCAAATCAAGCACC
s1435469_1039	1039	1	1039	G	T	1	1039	G	T					GCCATGTTGCTGATGTCACTC	CAAACACAGACCCGCAAAGTA	GCCATGTTGCTGATGTCACTCTATCAGCAAAAGGATTCTTGATTGTGGAGTTGAGGATATTGCTACTACTGTTGCTTTCATGTGAACTGCATCTTGAAAACCTATCGGTTATGTTACTTTGCGGGTCTGTGTTTG
s1435491_4778	4778	1												AAAGCCTACACTCAGCAACATGA	TTGTTGACATCAATTTGCCTT	AAAGCCTACACTCAGCAACATGAGTTTGACTTTAATGAAACCTTTTCTCCAGCGGTAAAGCCAACAACTATTAGGAATATTCTTACATTAGCTCTACACAAGAACTGGATAATAAGGCAAATTGATGTCAACAA
s1437073_7609	7609	1												TTCTGCAAATCTCCTGCCAGT	GTCGGCGGAGAGTAGATCAAA	TTCTGCAAATCTCCTGCCAGTAAATCTCTGACCATCTCAAAACCCTAAAATTAATTCGTCTACAATCATCGAATCTCGATCTGATGTCCGTCCGATCCGGCGGTCGTAGAAACTCTTTTGATCTACTCTCCGCCGAC
s1437496_14612	14612	1	14612	T	G	1	14612	T	G	14612	T	G		TCTTTCAATAAATGGCAGACGG	TTGGCAAGAATCTCTTCTCCG	TCTTTCAATAAATGGCAGACGGACTTAGTATTAGCTGTTGAGTCTGTTATCAACATGATAAAAGAGGCCGAGTTTCTTGAGGAGAAGTGTATGCATGCAAAACATGAAGCTTCTAATGCCGGAGAAGAGATTCTTGCCAA
s1438045_7033	7033	1												TCGATCAGGTTTATTTACAGGCA	GGCGTATGTACCAGATTGATCG	TCGATCAGGTTTATTTACAGGCAGACCCCATGTGGTTAGCATAAAGTAACATTCCTTTTGCTTTTTGCATCCATAGTATACATAGTAAACAGAAAATATCCAGTTATCTCTCACTTGATTCTGAAAAGGTCGATCAATCTGGTACATACGCC
s1438236_13176	13176	1	13176	A	G	1	13176	A	G	13176	A	G		GCAAGGCATGTCACTTAAGCC	TTATACAGGTACCGGGACAACTT	GCAAGGCATGTCACTTAAGCCAGTAATTCTGAATTCTTGATTATTTGGGGCAGTCTTAATCCTCAAATTCTTCAGGATTCGCTTTACCTAAATAAATATCAGAATCAGGGAAGCTAATTAGTGATATATAAGTTGTCCCGGTACCTGTATAA
s1439013_11766	11766	1	11766	A	G	1	11766	A	G	11766	A	G		CCACAAGGACCATTTGACCAT	GGCTTGGACAGCTTCTGTCAT	CCACAAGGACCATTTGACCATCTATTCAATCTCAGAAGCCACAAACGCTATTCAGGGAACAGATCAATGTTTAGTGCTGATAATCTGTTCCTATATGCGGTTACCGACTCTCGAATGAACAAAAAGTGGGGTCGATCGATGACAGAAGCTGTCCAAGCC
s1439594_14918	14918	1	14919	T	C	1	14919	T	C	14919	T	C		GGGCATTCTCATTTAAGGGGT	GTTTTGAATGTCCTGCCAAGG	GGGCATTCTCATTTAAGGGGTATTCTTATTTCTGTTTATTTGTTTTTTATTTCTGATTTCAGGAGTGAGTGTGAAAAAGCTCTACTGCAGCAGCGTTTTCTTGACGTTTCAGATATAAAAGATGAAGTGAAAGAAGCCTTGGCAGGACATTCAAAAC
s1440800_477	477	1	477	A	C	1	477	A	C	477	A	C		TCCATCTTCCCAGTTGCATTT	TGAAACTTCCTCGTTCAAGCC	TCCATCTTCCCAGTTGCATTTTCAGTGGTAGATGAAGTAAATCAAGAAAATTGGCATTGGTTTTTAGTGCAGTTAAAATCCACCCTATCGAATTCAAGAACAATTACTTTCATATCAAAGATGATGAATGGCTTGAACGAGGAAGTTTCA
s1440998_5365	5365	1	5365	A	T	1	5365	A	T	5365	A	T		CTATGGTTTTCGAAGGAGGGG	TGCCTGTTTCCAATTATGGCT	CTATGGTTTTCGAAGGAGGGGCGGAGGTTAAACTGCCTGTGAAGAATGTGATGATCGATGTAGATGTAGAGACGACTTGTTTAGCATTTGCGGAAGCAGGCAGTGTAGCCATAATTGGAAACAGGCA
s1442703_7001	7001	1	7001	T	C	1	7001	T	C	7001	T	C		TCTATGAAACCTTGATCGCCC	TCGTTGTTTGATTTCGGCTAA	TCTATGAAACCTTGATCGCCCATAGGTAACCGATGTCTTAGTGATGACTTTTTTGGAATTAGGCATTCTAATCTATTGGTTTCCTGAAATGAGAAAAGTTTAGCCGAAATCAAACAACGA
s1444285_930	930	1	930	A	G	1				930	A	G		CTGCCACTCCTTCTTCGGATA	GATGCTACTGTTTACCGGGGA	CTGCCACTCCTTCTTCGGATATTATTGTAAACCCTGCTTGGAATTTGTTGGTTTCTCAACTGAAAGGTAAAAATAAAAAGTACAAAAAGCCCAGGACAACGGGGACTGCTCCTTCCCCGGTAAACAGTAGCATC
s1446125_3922	3922	1	3878	A	G	1	3878	A	G	3878	A	G		GGGTTAACGCAAGGAGAAAGAG	TTCTGTTTTCTGTTTGTCTCCG	GGGTTAACGCAAGGAGAAAGAGAGAAATGTAATTCGTACAGATGGACAAATGTCATAAAATTTTCAATAACACATAAACTTAGCAAATAAACAGTCAAGCAACATTATTGTCTCACTACAAAATCAAAGATAACGGAGACAAACAGAAAACAGAA
s1446139_9743	9743	1	9743	A	T	1	9743	A	T	9743	A	T		TTGTGATGAGAGTCGAATGCC	AAGCTGGAGTTGGCAGCAC	TTGTGATGAGAGTCGAATGCCATTTTCATGATTAGGTACTTTTGTTTGATGATGATGAACTTCGCTTAAGTCTGTTTCAGATTTCCTCTTTAACTTCTTTTTTGTTTCTTCAGTAGCAGTGCTTGTGGAGGTGCTGCCAACTCCAGCTT
s1446611_5081	5081	1												AATGGGGTTTGATTTGGGTCT	TGGATGCGTTCATCCATCTATT	AATGGGGTTTGATTTGGGTCTCCTACAGGATACTACAGATCATGCTTCCATAGTTTCAATCAATCTTTTTGCTGCTTTACTTTGTGCTTATATTGTGATTGGTCATTTGCTAGAAGAAAATAGATGGATGAACGCATCCA
s1447685_10313	10313	1	10346	C	T	1								ATGACATGCTCCAGTGCTTCA	TGAGGAGGTAAGCACCAGTCC	ATGACATGCTCCAGTGCTTCATCGACTCCAAATACAAGGACGGCCGCCCCACCACCGAAGGTGAAATCACCGGCCTTCTCATTGCTGCCCTCTTCGCCGGCCAGCACACCAGTTCCATCACCTCCACTTGGACTGGTGCTTACCTCCTCA
s1448401_15254	15254	1	15254	T	C	1	15254	T	C	15254	T	C		CAGAGGGACCAAAGGACTGAA	CCAGGGCGCTAAGAACAAATA	CAGAGGGACCAAAGGACTGAATATTTGATTGAAGAGTTGGTGTAGTGATGATAGGTAGATTGTGTATTTTGTATCATGCTTTAGTTTGTACGCATATTTACAGGCTGAGTATTTGTTCTTAGCGCCCTGG
s1448704_1659	1659	1	1636	C	T	1	1636	C	T	1636	C	T		ATACCGTAGGGCGCTTAGTCC	TGACCGATGCTGTTGAAGAAA	ATACCGTAGGGCGCTTAGTCCTTGAATAAACTCTTTCAAGGGTTTGAACATGCACTTTCTTCAGTCTCTTTTGCATCGACCATCTTGTTTGCTTCATATGCACCGGCTCATTTACCGTTTTAATCTCACCGTCATTTTCTTCAACAGCATCGGTCA
s1450827_5439	5439	1	5440	T	A	1	5460	A	T	5460	A	T		CAGTCACAAACAGCAATCAGCA	GTTGCTTCCGAACTTGGAGTG	CAGTCACAAACAGCAATCAGCATAATCATTTTTTGATCAAACACATGCAAAGCATAAAGGAATGGGAATAAGCATGGTATGCATCTTCAGACTGAAATAGTGCTGCTGTGCACTCCAAGTTCGGAAGCAAC
s1451495_6204	6204	1				1								TCTTCATTCGCAGTTCAAAGTACA	TTTTGGTACCTCCGATCTTGG	TCTTCATTCGCAGTTCAAAGTACAAACGGCCCAGGCAATCAAAAAGAAATGTGCAAAATCATGTGCATCCCCATGTACTAGAAGTAGATTCACCAGAAGCTACACAACAATCTACTGGTGTTGTCAGATATCCTCCAAGATCGGAGGTACCAAAA
s1452553_7349	7349	1	7349	T	-	1	7349	T	-	7349	T	-		AAAGTTCAATTTTCCTCCGGG	AATCTGAAAAGAACGGTGACGA	AAAGTTCAATTTTCCTCCGGGCTGAAGGCCAAATTTATTTTGTTTTCATTTAACCCTTTGTCATCACTATTTCTCTCTCCTTTTGCACTTGGCACTACTCGTCACCGTTCTTTTCAGATT
s1452898_9634	9634	1												TTGAAGATTCAGTGGGTTGAGG	AAAAGCCCACATCTTCCCTAGT	TTGAAGATTCAGTGGGTTGAGGAATTTATTGATTGGAATATGTGGCTGCACACGGTTCCTTCTCTAACCAGTTTTGTATTTTTGTTTTCCATTATATACTGTATATAGTTCAAAATTAGCACTAGGGAAGATGTGGGCTTTT
s1453557_14589	14589	1	14588	A	-	1	14588	A	-	14588	A	-		GGCGTATGTTAATCACCCTGC	TCCCAAATGTTAATGGAACAGAA	GGCGTATGTTAATCACCCTGCATTCATAGCTGCTCATCCAAAGAATCAGCCAGATGCACCTTCCTCTTCCTAATAATGATAATAATAAATCTTATCTAAAAAGATTAAAGGAGAGATATGGCTTCTGTTCCATTAACATTTGGGA
s1453931_13989	13989	1	13989	A	C	1	13989	A	C	13989	A	C		TCCCTCTTTAGACCCTGCAGAT	AGGTACCCGATTGGGTTGAAT	TCCCTCTTTAGACCCTGCAGATTCATTAATTTCTTCAGATTTTGAAGAGGTAGATTCCATTAAAGCATCAACTTCTTGGGATTTTGTAGACTCTGGTGAAGCATCAACCGCTTTTAGTGATGTGCTCTCTCTCCATTCAACCCAATCGGGTACCT
s1454175_1935	1935	1	1936	G	A	1	1936	G	A	1936	G	A		GACACCAAGTCTTCGTCCCTC	TCTAGGGCGTAATCCTTCACG	GACACCAAGTCTTCGTCCCTCTAAAAGAAAAGCCGAAAACAGTGTTCATCATGAAGAAATAACTACTTACACAAACAAGCAAGTACTAAAAAGTAGTTATCTTCCACGCCGTGAAGGATTACGCCCTAGA
s1454338_17077	17077	1	17077	C	T	1	17077	C	T					CAAAGAGAGCTGAGTGCACGA	CATACTTGCGAAACAGGCAGA	CAAAGAGAGCTGAGTGCACGAAGGCGTTGGCAATAATCGCCCAAAGATAGTAGAGCTCTTGCTGCTTGTCGCGTTGTAAGGATTTTGTACATTTGCTGAAGGGTTTGTTGCCTTAAGTGATCTGCCTGTTTCGCAAGTATG
s1455705_14053	14053	1	13997	TAAA	CAAG	1	13997	TAAA	CAAG	13997	TAAA	CAAG		ACTGCAGACGCAAGCTACACA	CCTCTGGGAGTGGAATCAGTG	ACTGCAGACGCAAGCTACACAAATTCACAAGTGGATACTCTACTCAGAATAAAATCCATACAGGTGTTACCCTTTTAAACAGGATGATCTATTATTTATTTAAAACACTGCAATTAAAAGGTAAGTTCATCCGAAACACTGATTCCACTCCCAGAGG
s1456170_8404	8404	1	8404	C	G	1	8404	C	G	8404	C	G		TTCTGCTTCCGCTCTAGCAAT	TGTGAAAACTTTGATGACCGTG	TTCTGCTTCCGCTCTAGCAATTTCAGGTTGAAAACCACTGCTTGTTTCAGAATCAAGAATCAATGAATTTTGTTTAGACTCTTCTACATTATAAAATGGTTCTTCAAAATTAGATTGTCCAACACGGTCATCAAAGTTTTCACA
s159503_13746	13746	1	13746	C	T	1	13746	C	T	13746	C	T		CATGTCCCGATTTAGACTATGACC	CGGTGATAGATTCGCATTGAA	CATGTCCCGATTTAGACTATGACCTATACGTAAAGCTCTTAAACCTTTTATACTTACCGGAAGATTCCATTTTAGAGTCTTTTGACTCCGTAAAATCTACTCTAGGCATTCTTCGAATATCAATTTGTCTTCAATGCGAATCTATCACCG
s162781_23649	23649	1	23649	T	C	1	23649	T	C	23649	T	C		GTTAAAAGCTCGCTGCTGAGG	CGTCTGAAGAATTCAGTGGGG	GTTAAAAGCTCGCTGCTGAGGTACGTGTACCTGTGAAGAACACCTATGTGTATGCATTTGCTGAGCATGGAAACGATCTGGGTAGTTCAAAAGACCTTAAAGGAAACCCCACTGAATTCTTCAGACG
s173777_11429	11429	1				1								ATGATGCCACCCATTCAGATT	CATTTCCTTCGTAATGACGGG	ATGATGCCACCCATTCAGATTCAACCTTCAGTGCCTACAGTAACAATGCAACAGCATTATGGAACTCCATTACTTCAACCCTTTCCTCCTCCAACTCCGCCTCCATATCTTACTCCACCTTCAACTGGCCCCGTCATTACGAAGGAAATG
s17481_36525	36525	1	36525	G	A	1	36525	G	A	36525	G	A		TGCACAAGGTACTTGAAGAAGCA	TCATAGCGTACCATGGCTTTT	TGCACAAGGTACTTGAAGAAGCAAATTCCAAGGAAGTTTCAGCTGATGTCAAGTTGCCAGCATCATTTAGCGAGTTACTCTCCGATTTGAAGAACAATGACTATAATGCCATGACATTTTCTGTGAGACTAAAAGCCATGGTACGCTATGA
s185327_2143	2143	1	2084	C	T	1	2084	C	T	2084	C	T		AAACAAGGAGCACGACCTACG	GTACAGTGCACGTGCCAACA	AAACAAGGAGCACGACCTACGCCATCGCGGCAGTAAATATTTATCGGGGAGCATGAAACAATTTTTCAAAGACAGAACTTTCAGCGCGTGCCGGCATTGAATGCCGAAACTTTCGAACTGTTGGCACGTGCACTGTAC
s186220_29476	29476	1	29392	G	T	1	29392	G	T	29392	G	T		TATCCCTACGTTGTCATGGGG	CAAAAGATACCTCGATGACCG	TATCCCTACGTTGTCATGGGGATCATTCTCTACACTGGGAAGAAGAGAGACAATGGAAGATACACATTTTCTTCATCCACAATTGTGCAACAAGAAAGATATTCATGCATTTGGTATTTTCGACGGTCATCGAGGTATCTTTTG
s192046_9210	9210	1												GCATCAAATGGTAGGTTCACCA	TCCCTCGGTACAGGTCCAATA	GCATCAAATGGTAGGTTCACCAACCATTTAAGTAGGGAGTATGGATGCCTTTCTTGTTGCATTGCCCAAATCAATATTTTATATGTTATCTTAAATAAATAAAATGCGGGCCCACTCTTTAATATTGGACCTGTACCGAGGGA
s192046_9446	9446	1												AATCAATGACCGCATTTGACA	ATATGCGTAGATGCAAAGGGC	AATCAATGACCGCATTTGACATGAGTAAGGTATCCATCGGCCAAAATATCTCCAAGTTTGACCTGAGCTTCCGTAGTTAAATGCAAACCATCACTTTGCAAGGACAGGCCCTTTGCATCTACGCATAT
s192835_13411	13411	1												AACCTTTCCGACAACTACAGCA	TATGGAGACCGACCGTTTGTT	AACCTTTCCGACAACTACAGCAGTAACAGTATGGGTAGAAGACGCTACAATATTAACCTGCTCCACAAGCACCCTCGATTCAAGCCAAGCCACTTTCTTACCATTACCTTCTCCAACTCGTGTCAAACAAACGGTCGGTCTCCATA
s192998_7871	7871	1	7858	C	T	1								GTTATGGGCATCTCTGTTGGG	TTCCTTTCAAACGATCATGTCC	GTTATGGGCATCTCTGTTGGGAGCTATCACTGGAAATCTCGAAATGCTCTTTTTCAAGGGACCCAAATTTTCGATGGATCCATTTTGAGGTTTACTAGAGCTCTACGAAAGGACATGATCGTTTGAAAGGAA
s203018_12781	12781	1	12781	T	C	1	12781	T	C	12781	T	C	isotig28424_1060	CTCCCAGGCATCATCCTCTTA	TTGCTGGCTTTGACTGTTTTG	CTCCCAGGCATCATCCTCTTATACTCCTGTGAAGTCGCCAAGAAAGCAGCATGGGGCCCACCATACCCCATTGGCACCCCAAACCTCTGTGCAGACCCTACAACAATATCCACTCCCAACTCACCTGGTGGCTTCAAAACAGTCAAAGCCAGCAA
s209664_6337	6337	1												AAGCTCTAGCTTGTCAATCCATC	CAGAATTTCCCTACGCTTCCA	AAGCTCTAGCTTGTCAATCCATCTGTGCGTGCATGTTTAATGTTGTATGCCAACATATATTGTAATATCAATTGTCATGTTTTGGGATCAAGTATCTGTGATTATTCATGTCTTCTAAAAATAAGCAAATCTGTAATGGAAGCGTAGGGAAATTCTG
s218765_25920	25920	1	25921	G	A	1	25921	G	A	25921	G	A		GCTCAGTACAAGCCTGAGCAA	ACGCAGGAGATGAGATCAAGG	GCTCAGTACAAGCCTGAGCAATTTATGTCCAAGACTACTACAACTAAGCAGATCAGCAGATGATCTGCACACATATTCTAATGGTCTCGGAATCAGTTAAAAAGTCACTGACCCTCGCCTTTCGGAGCCTCCTTGATCTCATCTCCTGCGT
s219791_69136	69136	1	69136	C	A	1								CATTGGACAACGACGTACAAGA	ACGTGTTTTCATAGCACCGCT	CATTGGACAACGACGTACAAGAAGATGTTGTCACTACAATACTCAACCTTTCTATATTTGAAAACAATAAGCAAGTTTTAGGCGATAATAGTAAAGTCATTCCATTTCTTATCGAAGCTATTGAAAGCGGTGCTATGAAAACACGT
s228831_18704	18704	1	18704	C	T	1								TTAGTGCACAAACCCTCTCCC	TCTGGCACTTCTCCTGAATCC	TTAGTGCACAAACCCTCTCCCTCTTTAGATAAGTTTGTGATAGATACATGCTCGAAATCACTTAGAATTGCACTGAAAGTGCATTGGTTCCTGATGGCTGAGCTGGAAGATAGCGAGGACAGTGAAGGTATTAGTAGGATTCAGGAGAAGTGCCAGA
s231053_5709	5709	1												TGCATTCTGTGACAAACCATTG	GAATGGAGACCCCGTAAAGGT	TGCATTCTGTGACAAACCATTGTTCTGTTTCAAATTTCTCATATGTATAGAATAGGCTTTTGGAACTGACCAAACGCCTGATCCTCCATCAGGCGGAAAATAAACAGCATCCATATAGTTTCTACCTTTACGGGGTCTCCATTC
s247532_8974	8974	1	8974	A	G	1	8974	AT	GT	8974	AT	GT		GGCATCATTGTATCCCTGCTT	TGGCTGTTGCTCTTGTTCTTG	GGCATCATTGTATCCCTGCTTCTAGCTAATGGTCTAAAAGCGTTCCTCATTACCATGGCTATTGCTTTAAGTCTATCGGCCATTTCTTTAGCATTTGAAAATATACAAGGAAGTGTATCCAGAAAACCAAGAACAAGAGCAACAGCCA
s247871_708	708	1	708	T	A	1	708	T	A	708	T	A		GCATCACCACGGACATTGATA	AACCCAATACTGCATCCCAGA	GCATCACCACGGACATTGATAAATTGACAATCAGTTCCTGATGGTTATGGAGTTTTGAATTTACATCATATATTTGTAGTATTCTTTTATTTATACTCAATGGAATTGTTAACTGTGTACGGAAGTCGGAGGACTATCTGGGATGCAGTATTGGGTT
s249095_12321	12321	1	12321	T	C	1	12321	T	C	12321	T	C		TGCTGGAAAAGAGCTTAGTCTCC	AAAAGAACTACTCGGAGCGCA	TGCTGGAAAAGAGCTTAGTCTCCACTAAACTTAAAAGTAAGATTGTGGGACTTAAGAAGTGTGAATACGTGACTGAGTTTGTCGTCCGTATTCATACCTCTAATGTTATAAGTCATGATATTCATTTACCAATCGCTGCGCTCCGAGTAGTTCTTTT
s257329_35905	35905	1												CATTTCTTTTCTTCGCCCCTT	TCGGGTTCTGTGATAGCAGGT	CATTTCTTTTCTTCGCCCCTTGTCTTCCTCCTCTCCCTATCCACTCTACTATGAGCTCATCGACCACCGTCCCGTCCGCACCCCTCGCTCCAAACCCAAACCTGCTATCACAGAACCCGA
s272708_34497	34497	1	34398	A	G	1	34398	A	G	34398	A	G		TCGGACAAAGAAGGTCAGCTC	ACGATCATTGGTTGGGAAAAG	TCGGACAAAGAAGGTCAGCTCTATCAGCGCTAACAAACAAATCCTTTCTTCCTCCATTTCACCCTCCACCAAAGGCGTGCACAACACATTTTCCTTCCTACAGCTACACCCAAACAGCAAAGACCTTTTCCCAACCAATGATCGT
s272730_5275	5275	1	5351	A	G	1	5351	A	G	5351	A	G		AAACAGCAGATTGTACGTTGCC	TGGCAGAAAGCCTTTAGCTGT	AAACAGCAGATTGTACGTTGCCGCCATTCCAAAAATGCCCATCACACCGCACACCATCCTCGCCGTCTTCATCCCTCCACCTCCCCCGACAATCGCACCCGCCACACAGAATACTCCACTGAACCACATCGTCCCTACAGCTAAAGGCTTTCTGCCA
s276162_3298	3298	1	3298	G	A	1	3298	G	A	3298	G	A		TTCATGTTATCCACGTGGTGC	CCGATTCCCCAACATATTCAC	TTCATGTTATCCACGTGGTGCATCACGGATCCGAACTCGTAGGCCTCTGGGTTGTCCGACGGCAGGCCCATGTACTTCTCCGTGTAGAACGTGTCGTACCCATCCCATGATGTTACGGGCGCACCGGCCACGGCGCAGGTGAATATGTTGGGGAATCGG
s281254_13541	13541	1	13479	GATC	AATT	1	13479	GATC	AATT	13479	GATC	AATT		AAGTAGCATGCCAGGGTCTGA	CCAAGCCTGCCTTTGATGTAT	AAGTAGCATGCCAGGGTCTGATGTTTTTCCTAACGATCGTATCTTTAAAAACAATGGTTGCATGCTTTGCATTTTTCTTGTGGCAAAGCTCATGTACTAATACATCAAAGGCAGGCTTGG
s282953_5667	5667	1	5667	C	-	1	5667	C	-	5667	C	-		ATGCGTTTACCTTCAGGCGTA	TGCTCAAAATCTCTAAACTAAGCACA	ATGCGTTTACCTTCAGGCGTAGTGTGAGTGTAACCCATAAATTTATGTAGAATTTGAAATATGGGTATATTTTATTTGACCTTTTTCCTCTCTTTTCTTTTTTTCTTCTTCCATATTGTGCTTAGTTTAGAGATTTTGAGCA
s287292_12360	12360	1												CAATGCAGCCACATTCATCAT	TCAGTCGAGTTAAATAGAGCCACA	CAATGCAGCCACATTCATCATCATACCTTGAAACTACGGGAGCTAGAAAATGAAGATATGAATCTTTTAACAAATAGTCACTTTCTGACAGTCTTCAGAAAACGGGGTTGCATTTTTTGTAACAAAATAATATCTCTGTGGCTCTATTTAACTCGACTGA
s28810_13802	13802	1	13802	G	A	1	13802	G	A	13802	G	A		TCCTTCTCAAACTCTCCCACG	TGCTGAATTGTTACCAGGGGT	TCCTTCTCAAACTCTCCCACGGTTAAAGAATCATAAACGGTCTTCTGCAATTGTTTATGAATCAATCTATACTCTGCTAAACCACCCAATTTTTCAGGAACCTTCTTCATTAATTGAAACAAACAAAAGCGATGGCGTACCCCTGGTAACAATTCAGCA
s289324_22550	22550	1	22550	C	T	1	22550	C	T	22550	C	T		TCAGAATGTGCAAATCAGGAAA	TTCATCTCTCTTTGTTGGCGA	TCAGAATGTGCAAATCAGGAAAAACAATAGTGAATATAAAGAAATAGTTGTACCCGAATTATTGAGAGTTGAAAAATGAGGAAACCCTAATTTTCTTTTTACAATATCGAAGAGTTGCAAAGCAATCGCCAACAAAGAGAGATGAA
s298723_6174	6174	1	6174	C	A	1	6174	C	A	6174	C	A		TTTGAGGTCATTCCGCTATCA	CGACAAGATTTACCTGTGGAATG	TTTGAGGTCATTCCGCTATCATCTTCTCAATAAAATCGCCCCCCATTATTCCACCATTTTTAGCATAATTTTAACTGAATTATTCGATTTGGAATCGAATCTTACCCTAATTTCATTCCACAGGTAAATCTTGTCG
s302925_22059	22059	1	22060	T	C	1	22060	T	C	22060	T	C		GCACTTGAGGAAAGCGGTTAG	TACCTGCATTGTTTTCGTTGG	GCACTTGAGGAAAGCGGTTAGTCAGAGTACGATGGAGAGGATTAGTATGCAACACGACTTTGTTTCCTGAATTGTAAGTTTTTTTAACCTTTTGTTATTTCCATATTCAGAATACTATTTCCAACGAAAACAATGCAGGTA
s313690_27968	27968	1	27967	A	T	1	27967	A	T	27967	A	T		TGACTTTCTTTTGATTGATAATCCG	CCATTTAAAACTTGGAAACAAGGG	TGACTTTCTTTTGATTGATAATCCGACAGTATGCAGATGTGTGTGTGTTTTATCTATTATGAATGTATTTTTAATTACTTCAAAACCAAAATTAATGGATAGACCCTTGTTTCCAAGTTTTAAATGG
s31644_10859	10859	1												AAGCACCTATCCACTGACGTTTT	CTAATCGGACAACTCGAAGGG	AAGCACCTATCCACTGACGTTTTAATCATATTAAGACTACTTAAGTTGCTTGCAGGTTGTCACGTTACCCTCGCGAATTGACCCACATCAAACATCGGCAGTAGTTACTCTGCATGGTCAGCTATTTGTACGGGTGCCCTTCGAGTTGTCCGATTAG
s316801_52007	52007	1	52007	C	T	1	52007	C	T	52007	C	T		CGACAGCAGTGCTAATGACAA	TGTGCTAACGCTGAATCTTGC	CGACAGCAGTGCTAATGACAATACCAATAGCGATGTTAACAAAACTGAAACCGATATCGACATCCAAAGCAAGCCTCTTTAATTTTTTTAATAAAAATAACCGAGGGTACAATTTGTCTTTGAAGACTGTAGCAAGATTCAGCGTTAGCACA
s31734_24996	24996	1												GAGACATCAAAGCAGCTAACATCC	TTTCCAATCAGCTTGTTATGCC	GAGACATCAAAGCAGCTAACATCCTTATTGACTTCAACTTTGAGGCAAAGGTACTTACTTATATAGTCATATGCGCTTTTCCCCTTTACTGGTTCTTTGAAAATCAGCTCTTTTTAAGTTTGAGGCATAACAAGCTGATTGGAAA
s31734_26167	26167	1	26167	T	C	1	26167	T	C	26167	T	C		CATGCACTTGATAGTGGCGTC	CTGGCTCATTTTAGGGCGAC	CATGCACTTGATAGTGGCGTCTATGATTCTCTAGTTGATGAACGGCTTGGAAAGAACTACAATGCTAATGAGATGGCACGTATGGTAACATGTGCTGCAGCTTGTGTTCGCCACTCTGCACGGCGTCGCCCTAAAATGAGCCAG
s317584_8860	8860	1	8860	G	A	1	8860	G	A	8860	G	A		GATTTGCCAGAACACTGGCTT	AGCTTTGTTGCTGATTCTGGC	GATTTGCCAGAACACTGGCTTTTTGCTACAGTGAGAACGATACTTAAAATAGCTAGGCAGAACGAAGGATGAAGACCTTGAAACAAGTGGACGCAGAGAATTGAATGTAACTAACTTCAGTGAAAGCGCCAGAATCAGCAACAAAGCT
s331021_4808	4808	1	4775	T	G	1	4775	T	G	4775	T	G		AAGGCCTTGAAGGATCTTGCT	AAGAAATGTTAACAGCGGCCA	AAGGCCTTGAAGGATCTTGCTTTTGCTTTGAAGCATTCACAAGTTTGGATTGGCGCTTAGCTGAGTACTTCTTTATTCAGCAATAGAAATAATGTTGCAGAGATACAGTTAGAATAAGAATAGGTCGTGGCCGCTGTTAACATTTCTT
s335843_7435	7435	1												GCCAAAAGTTCTTCCTTGCAC	GGATCCTATGAGTGCTGCCAT	GCCAAAAGTTCTTCCTTGCACTCGTATAAAACATTTTGTAGATGATCACTTTGGATTGATTCCATGTCAGCAACTTTGATTGTTTCGTTCATTACATCTTGTCCATTAGATATAATAGTCATGGCAGCACTCATAGGATCC
s337216_4461	4461	1												CTGCGATTCCTGGAAATGAAA	GCTGCAAATTAGCCGAAGAAG	CTGCGATTCCTGGAAATGAAAAAAGAAAGAAAAGAGAACTCATGAATACATTGTTTAGTTGGTTTATTTTAAACAATAGCAGGGCTCAACTATAGTTATGGATTACCAGGAAGGATAATAACAGATTCTTCTTCGGCTAATTTGCAGC
s348444_8611	8611	1	8611	A	G	1	8611	A	G	8611	A	G		CGCTAGCGTACTTCGGATTGT	AGCTGTTCCACCAGAAGCTGA	CGCTAGCGTACTTCGGATTGTTCCTTATGCAGCATTGCACTTTATGACATATGAACAATACAGGTGTTGGATTTTAAACAACTATCCGTCATTAGGATCGGGACCAATTATAGATTTGTTAGCTGGTTCAGCTTCTGGTGGAACAGCT
s348444_9502	9502	1	9502	A	G									TGGTTGCGTACTACCGTTATGG	TGGTAATCTTCAGGCACACGA	TGGTTGCGTACTACCGTTATGGTCGAAAGACACTTCAAATAATTTCATCTTTGAACGACATATATGCAGGTCCTACACTTATTGGAATTCTTCCTTACGCTGGGCTTAAATTCTACATTTATGAGGAGCTGAAGACTCGTGTGCCTGAAGATTACCA
s360232_22206	22206	1												GTCATCAGTCACCCTCAAGCC	TTAATTCGTTCGCCGCTATGT	GTCATCAGTCACCCTCAAGCCCTCGCGCAGTGCGAACACACCCTCACTTCCAAACTCGGACTGTCACACGTTGCAAGGGAGGCATTCGATGATACAGCAGCCGCGGCCGAGTACATAGCGGCGAACGAATTAA
s365819_21429	21429	1	21429	A	T	1	21429	A	T	21429	A	T		AGGGTGGCACTGGAATTGTC	TTCTCTCATCCCTGTCAGACG	AGGGTGGCACTGGAATTGTCGCAGCAGCTACTGGAACTGATGGACAAATCAAGGTTAGCTTAAGCAGTTTGTCACCTCTTAATCCAAATAATTTTTTCTTACTATATACACCATTCTATTTAACTAAGTTATTCACAGACGTCTGACAGGGATGAGAGAA
s365819_22236	22236	1	22236	A	T									CATTCCAGTGTTTGGGACCCT	TGCATATTGATCGTATTCAGCAAA	CATTCCAGTGTTTGGGACCCTACTTTCTCCGACCTACTTTCAGTTTTTTCTTGACAAGGTATACATTATGACACTTATCTACACCCTTGTGATTTTTATGAAAATGACTGATCTGTAATCTATCCACTTTCCTTTTTGCTGAATACGATCAATATGCA
s367834_8640	8640	1	8598	C	T	1	8598	C	T	8598	C	T		CAGAAGATTGAACGGGCACTT	TCCAGGAAGGAGATAGCACAAA	CAGAAGATTGAACGGGCACTTCTTCACGTTTGTCCATTCTTTTGGATAGAAAACACATTAAAGCGGCACCAACTATCATACAGACAAGAAATACAATGTATAGCATGTTTGTGCTATCTCCTTCCTGGA
s370242_37204	37204	1	37203	A	G	1	37203	A	G	37203	A	G		CGAGCCCAGATGAATATATCG	CCCCACCCAGTAGGTTTGATA	CGAGCCCAGATGAATATATCGATTTTATCGATCATGATGCAGTAGTTGATCCTAAACTACTTGAAGACTTATATAAAGTTCCAGAAACAATCAGTGAAGAAAAATATAATAATCAAGCCACTGATCAATATATTAATATCAAACCTACTGGGTGGGG
s372622_8195	8195	1				1	8195	G	A					ATCAGAGGCTGCAGACCATTC	TGCTGAGCTACAGTCCAACTGA	ATCAGAGGCTGCAGACCATTCCAATGGGGAAAATACAGGCTCCGTTAATAGAGGTACATAATTCAAAGAAGATTATTGTTCGTATTGATTCTTAGTTGTTCAGTTGGACTGTAGCTCAGCA
s377377_2400	2400	1	2364	C	T	1	2364	C	T					TTCCTTCACCTTTTCCACTGA	TGCCCTTAATTCGTGGCTTAG	TTCCTTCACCTTTTCCACTGACTTTTTCGCTAATCATAACCAAAAATGTCGACCTTTCGTTGAAATAAGCCCTAATTCACTGGATTGTAAAGTTGAAACTGAAAACTGATAAATGAAAGTAGAGCCGAATTCTGATGAACTAAGCCACGAATTAAGGGCA
s37785_29621	29621	1	29621	G	A	1				29621	G	A		CTACAGGCCATACGGGTTGAC	CTAAAGAGCTTCTTTGGCCCC	CTACAGGCCATACGGGTTGACCACCATTTACTTGTTCACCCAGAACTTTAGACATTTGCATAATGTGAGAAAGCGCGCCATCGACAAATTCTTGAATATGGGGCCAAAGAAGCTCTTTAG
s37814_13597	13597	1	13597	T	C	1	13597	T	C	13597	T	C		GGTTAGCTTGCCTTTTGCTGA	CGTTCGATCGTGCCTTCTTAT	GGTTAGCTTGCCTTTTGCTGATAAACAAGGGGTTAAAGTTTCATGGAGAAACAATCTTACTCATGGAATTGTGAAGATATCGTGTTCTAGTATTGCTCGTGCGCCTTGTATAAGAAGGCACGATCGAACG
s379176_2493	2493	1												CCTATGGAAGCAACGTTCACC	GGTAACCCCTAAGGCAATTCG	CCTATGGAAGCAACGTTCACCGCTGATAAGGAAAGTAATAGATCATATAACCTGGTTACTCTTTTGGCTTACTTCTCATCGCTTTTCTTTTATTCACGTCAAGATATTTCTTTCTTAGTCGAATTGCCTTAGGGGTTACC
s381680_13672	13672	1	13672	T	C									TGCTTGTTGCAGTCAAAGATG	TCGAAGAATATGACGCTTCCC	TGCTTGTTGCAGTCAAAGATGTTCTACTTCAATTCCTCTTCTCTACTTGATAAGAACTTGAGAAAAACTGCAATTCAAGCAATAAAAACTTCAAAAAAATTGGGAAGCGTCATATTCTTCGA
s381680_3043	3043	1	2959	C	A	1	2959	C	A	2959	C	A		TTCAATCACCTGGATGGACCT	AGCAAATCCACCACTGTAGGG	TTCAATCACCTGGATGGACCTTGGGCTGGACTTGGGCCAAGAAAGAAGTAATATGGCAGATGATGGGAGGCCAAACAACGGAGCAAGGTGACTGTTCCAGATTCAAAGGCAACATCCCTCACTGCTGTAAAAAAGACCCTACAGTGGTGGATTTGCT
s385300_11306	11306	1												AGCCAATGAAGTGACACATGC	TGGTAGGTGGCAATATGGATG	AGCCAATGAAGTGACACATGCAATCCTCATTCTATATGTTGTATTTGGAGGTACACTGAGCACTACAGGTGTGTACTGTGTGTTATTTATATTGCATGTACTTGCTCCTTCACTAGCTGCAAGAGAACATCCATATTGCCACCTACCA
s388514_6203	6203	1												CTATCATGGTCATTCCGGCTT	TTTCCGCTGTTGTCTAGGAGG	CTATCATGGTCATTCCGGCTTAAAATAGCAAAAGGAACAGCCCACGGGCTAGCCCACCTCCACGAATGCAGCCCGAGAAAATTCGTCCACAGCGACATAAAACCATCAAACATCCTCCTAGACAACAGCGGAAA
s397989_6356	6356	1												TGCTGCGCTAGCTACATAAACA	CCGCTTGCTTCTTCTGTCTTC	TGCTGCGCTAGCTACATAAACAGAAGATTAAAACATTTGCTTCAAGTTCCTTAGCATTTAAAATTTGTTTTGGAAAGGGGGCAAGTAGTAGGATGGCCACCAGTACGATCATACAGAAAAAATGCACTTCAAGTGAAGAAGACAGAAGAAGCAAGCGG
s398435_26651	26651	1	26651	A	T	1	26651	A	T	26651	A	T		TGACCACGGAAGTGAGGAAAT	CTATGTGTGGTGGAACATGGG	TGACCACGGAAGTGAGGAAATTCTCCATTTATGTACAAGCCATATGATGAGATATATAATAATATAAATGAAGCCCAAAGTGGCAGTATAAATTTTGGCAGTGATATAAATAACTGTCATACTAGTCATACAACTCGAACCCATGTTCCACCACACATAG
s399169_3032	3032	1												CTTGTGGGACTGGAGATGGAT	AATAACCTCACTCCCCTCGTTG	CTTGTGGGACTGGAGATGGATCTTCCTGTGATTAGTAAGTCTATAAAATGACGAGTGATGTATTTGACATTTTAATCCTTTATCATTCATTAATATACAGGTTGACAGCTCCCAACGAGGGGAGTGAGGTTATT
s401377_14431	14431	1	14430	A	C	1	14430	A	C					CACTAGCCCAACACCAAATGA	TCATGAAAGTGCAATGTTCGG	CACTAGCCCAACACCAAATGAAATTTATGTTTGCATCCTTAAGTTATCATTAATTCTCAAATTCCCTCCCTCCCAAGCATGCAAAAATACCTATCCATTCGTTGTCAACCTCACGTGCTTCGCCGAACATTGCACTTTCATGA
s419745_15963	15963	1	15963	A	T	1	15963	A	T	15963	A	T		AGGATGACGAGTATGGGCTTG	TGAGTGCATGTACAACGGAGG	AGGATGACGAGTATGGGCTTGCCGATGACGTCGAGGCAATCGTCACTTCCATAGACTCTGGTCGCTTGCACCCCTGCATTTGATTACAATTCTTAATCTTAAACTTAGACCTCCGTTGTACATGCACTCA
s426350_33081	33081	1	33083	G	A	1	33083	G	A	33083	G	A		CGAGGATCATGACTGGTGACTT	TAACCCATTCCTCACAATCCC	CGAGGATCATGACTGGTGACTTGGTAGGAGAAGATGGAATGGTTTATGCTTGTAAAGCGTTAAGGGAGTCGATCCAGATGGTAGGGAAGGATCCACTGGGGGATTGTGAGGAATGGGTTA
s428945_18484	18484	1	18484	A	G	1	18484	A	G	18484	A	G		ATACACCCTCCGACTTTCTGC	AGTCAGTTGTAGGTGCAGGGC	ATACACCCTCCGACTTTCTGCAGATCTCCACATACACCATAACACAAAGAAACTGTTATAAATTGCACAACATAATCTTTTGAAAATTTCAAGGTTTCGAAACCGACGTGGCATCTTTAGTGCCATCGTGCCCTGCACCTACAACTGACT
s432183_9567	9567	1	9573	G	A	1	9573	G	A					CGTACAAAGGGAGAAGGACCA	AGGAGTTCGTCTTGTTCGTGG	CGTACAAAGGGAGAAGGACCAACTCCAGTTGACCATACAAGAAGACCATATGGAACTTCAGTGCCATCGTCAAGAATTATCTTTTCTGCTTCTACACCTTTTACGATTCCACGAACAAGACGAACTCCT
s441213_12918	12918	1	12896	A	T	1	12896	A	T	12896	A	T		AAAATTAAATCGGGTAAGCAG	GATTAATATGGAGAAGCGAGCC	AAAATTAAATCGGGTAAGCAGTAATATGCATACATATTATTCTCCAAAAATCCATTTTAAAGGATGCTGCAAACGATCCATAGAGCATAACCCATGCATTGTTTAGCATGACTATAGGCTCGCTTCTCCATATTAATC
s443234_36263	36263	1												ACAACTTCATTTGATGCCGTC	CCAGATGTCAAATCGGCTCTT	ACAACTTCATTTGATGCCGTCATACTTTAGATTACACCTTACTGCTGCCTTCGCCCTTCTCGCTGCTGCTAATTTCTGGCTTCTTAATTTTGTCAGAGTATTTTGCAAAAGCAGCAGAAAGAGCCGATTTGACATCTGG
s445162_6800	6800	1	6799	TG	CGTGGTT	1				6799	TG	CGTGGTT		TTGCTCTCGCAACACGATTAG	TTTGTAAGGCGGTAGTAACTCACA	TTGCTCTCGCAACACGATTAGTCTTGTTAACTCTACCTCATCATGTGCTAACTCTTCTTCTTGATACGTATCAGTAAAAACAATATCCTGGAGAAGATGAAAATTTTACCTGTCTAATATGCTTACATGTGAGTTACTACCGCCTTACAAA
s445354_8430	8430	1	8430	T	C	1	8430	T	C	8430	T	C		GGCCTCAGCCTCTTCAGTATG	GGTGTACCTGGGTTCTAGCGA	GGCCTCAGCCTCTTCAGTATGTAGCCAATGCAGCATTCTTGGCTTCACTATTCAGTGATTATCTCGATGAAGCAGATACACCAGGATGGTATTGTGGACCGACTTTTTACTCTACTGACGTGCTTCGTAATTTCGCTAGAACCCAGGTACACC
s44849_1268	1268	1	1201	C	T	1	1201	C	T	1201	C	T		CTACATCCTCCAGCCCAGAGA	ACCTCCTGATGCATGACCAAT	CTACATCCTCCAGCCCAGAGAATAAAAAGCTCTCATCTATATTTCAACTCTGGGACATAAAGGTTGAAAAAGAAGAAGAGAGGGAACAGACCAAAACCAATGACTTTAGCAAGTTCAGAAATAGACAAATTGGTCATGCATCAGGAGGT
s461059_40854	40854	1	40808	C	A	1	40808	C	A	40808	C	A		GCTTCCGTCTTCCTCGCTAC	AAGGACTGAGCTTGATGGTGG	GCTTCCGTCTTCCTCGCTACCCTCCCGGACGGATCCTCCGTCGCCGTCAAATCCCTCTCAACCGCCTCCTCCATCTCCTTCCTCGAGTTCAAAAATGAACTCTCTGTTCTATCCACCATCAAGCTCAGTCCTT
s462976_21111	21111	1												GCAATCACCAGAGAAGGAAGC	CTTGAAGAGCATGTGCAGGAA	GCAATCACCAGAGAAGGAAGCAGAAGAAGAAGCAACTCCTTCAATTCCAGTTGTGAATGCTGAATCTTCTGCTTCTGAGAAAAAAATATCTGACCTATCTTTTCCTGCACATGCTCTTCAAG
s469806_2881	2881	1	2884	C	A	1	2884	C	A	2884	C	A		GCGACTTTACAAGCCCAACAT	ATCTAATGGCTGCAGAGCACC	GCGACTTTACAAGCCCAACATCAATAAAAGTCACAGAAGCATCTGCTGAAATATACGAACCTGTAGTTGAGCGTGAAGACAGCACATCATTGAGCATATCAATAAAAGCATGCATGGTGGTATTAGGTGCTCTGCAGCCATTAGAT
s469806_5378	5378	1				1								TCTGCTTCTCCGTTTCCTTGT	AGCTACGGCGTTATCCAGTCC	TCTGCTTCTCCGTTTCCTTGTTTTGAAATCATTTCATTTGTTTCCATAGGAGAAGAAGAAAATCCATTAACTGCAAAAAGTAATTGACTGGTGGCTTCAAATGTAGATAGAACGGACTGGATAACGCCGTAGCT
s474689_27089	27089	1	27089	G	A	1	27089	G	A	27089	G	A		GTAGAAAAGGCCCATCGGTGT	TTCTGGCCTATGCAGTTAGACG	GTAGAAAAGGCCCATCGGTGTCGGAAATTTGCGTATACAGACCCTTGTGGAATTTCTTGAGAAAAAGATCCCTCTCCTCTTCTATTAACAGATGTGTTACATGGTTAATAATATTAAATAATATCTATTAGTAACGTCTAACTGCATAGGCCAGAA
s475867_9298	9298	1												GTGAAGCTGTGTTTCGGTGTG	ATGGATGGAATGATGAAGCGT	GTGAAGCTGTGTTTCGGTGTGCTTCGGATGCACACCATCCGATATGTCCATCACCTTATCAATTATGATAGCTTTTCCTCCTTTTTCCTTGCTAGGAATTGCCTTCTTGCATTGCTTCAGTAGCTTGACGCACGCTTCATCATTCCATCCAT
s480200_61051	61051	1												TTGTCTGATCTGGTTGTTCACC	CTCTTCAGGAGCGGCATTTAC	TTGTCTGATCTGGTTGTTCACCAACTGATACTCCGTGATCTTTTTGTGTTTGACCATCAAATGTTGAATATCGTTCAATGGGTTTCCTGATATCCGAACACTGACTATGTAAATGCCGCTCCTGAAGAG
s48647_48971	48971	1	48971	G	T	1	48971	G	T	48971	G	T		ATTCACTTGCTCAGGACCCAC	GCGTTCATGAAGCTCATGTGT	ATTCACTTGCTCAGGACCCACAGTTAGAACCGAGTGGCAAGGCTATGGGCACCAACGATGGACCCATCAATCCCGGTAACCCCAATATGTCATCGAGACAGAGACTAAGATGGACACATGAGCTTCATGAACGC
s491608_5219	5219	1	5219	G	A	1	5219	G	A	5219	G	A		TTTTCTTAAGAGCAGCAGGCAA	GAAATCATGACCGTCAGAAGGA	TTTTCTTAAGAGCAGCAGGCAATACTGTTGCTGTAGGAATCGTGACTAGAATTATTGAGTAGACAGTTGGCCAATTTAATTTACGAGAATGATAGGTACACTTCCTTCTGACGGTCATGATTTC
s496707_13214	13214	1	13214	A	T	1								TAGTTTGGCAGTCTTCTGCTGC	AAAACTGCACTAGCCAAAGAAGAAA	TAGTTTGGCAGTCTTCTGCTGCTGCTGTAGATAAAATTAAGAAATTGCTTTTGCTGTTTGGATTGCCGTATATCATATCATATATGATAAAAGTGTTTCTTCTTTGGCTAGTGCAGTTTT
s508885_2117	2117	1												ACCTTTCACTTTGAATCGCGT	TGGTATTGGTGATGGTGTTCG	ACCTTTCACTTTGAATCGCGTTAACTATTCGGTTTGCACATTGCATACCAAAACTAAATGCTTCCATTAAAATACACAGGAAATTCAGAGACTGGATATTCCTGTTCGAACACCATCACCAATACCA
s515246_59812	59812	1	59730	TA	AG	1				59730	TA	AG		AACCGGACGTCATAACTCCAC	AATTGGAAAACCTGAGCTTTGA	AACCGGACGTCATAACTCCACTGTAAAGAAGTCAAGAGCAAAGTGATATAAAACCGAATCAATATTTTCATTTCAGATCAATACAATTAATACCAAAAAAGAAGGAAAATCAAAATAAAATCAAAGCTCAGGTTTTCCAATT
s526470_25520	25520	1												AAGGGAGGGACGCCTAAAAC	GAAGAAAAGGGCGATTTCGAT	AAGGGAGGGACGCCTAAAACAACCCTAAAGATCAAAATCAAAAATTTCATCCATGGATAGCTAAGCTGTTTATTTGATAGCAGATTCTAGATTCGAGGTTAGTTTCTTTATCTGGGTTTTAATCGAAATCGCCCTTTTCTTC
s540784_8368	8368	1	8368	A	C	1	8368	A	C	8368	A	C		TTTCCCAATACAGCAGCATCA	GAAAGTCTCACAGTTGAATCAGGG	TTTCCCAATACAGCAGCATCATTTTCAACAATTTTCACTTCTAATTCTTGCTTTAGATTGTCGATAGAGCTCAAAAGTTTTGAGTTCTCATATTTCAATATCCCTGATTCAACTGTGAGACTTTC
s544243_6582	6582	1	6582	G	A	1	6582	G	A	6582	G	A		GAGCTTCAGTTTCTTGCCTCG	AACAAGTTCAAACCTCTGCAAAA	GAGCTTCAGTTTCTTGCCTCGTAGCTTTGAGACTAGAATCGCCACTACTGTTGTAAGGAAGATGCAAATTAGTGTTTTTTCCAGTAGAACCAAGTCCATGTTTTGATTATTGATGAAGGATATGAGATTTGAGTTATTTTTGCAGAGGTTTGAACTTGTT
s546619_40375	40375	1												TGCTCTGTAGCTTCAGCTGGT	GGAAGTGAGCTTCCCTGAAGA	TGCTCTGTAGCTTCAGCTGGTAGAAATTTTGGGAAAGCAAGTTGAAGAGGAAAATGATAAAAAGAAATATATATATATATATAGTTTAATTTTTGTTTAAAGAACTTATGATAGATTCTTCAGGGAAGCTCACTTCC
s546619_40541	40541	1	40532	G	A	1	40532	G	A	40532	G	A		TGGGGAGGAACGTTTGAAATA	TCCCCTCCGTTTACAACTCTG	TGGGGAGGAACGTTTGAAATATTTGATTAGACATGATTTGTAACAGAATTGTTGATGGATCCAATTTCTTGATTTAAAAGGACAAATGGATGTGTATTTTTGGTCTGATGTGTGTTTGTTCGTACAGAGTTGTAAACGGAGGGGA
s554430_112296	112296	1												ACTGAGGGGTCAGTAACACCG	ACTGGGACTAATGAATCGGCA	ACTGAGGGGTCAGTAACACCGAATGTTACAGGTGTAGATGAGGTGTTTACTGGGGAGTCAGTAGCACCCAAAGTCAAAGTAGAAGTATTTGATGAGTTCATAGTGACAGATACTGGTGTAGAAGAAGAGTTTGCCGATTCATTAGTCCCAGT
s562477_24005	24005	1												GCAGCACCTCGTGGATGATA	TTGGGATCAAGATGACATTGC	GCAGCACCTCGTGGATGATAATTAGAAGACGACATTTCATGTATATATTCTAACTTATTAAAACCTTTCCCGACTCTCTATAAACTAGTGCATTTTAAGAAGGAAAAAAAACAGGTTGGGGCGCATTGGTGCAATGTCATCTTGATCCCAA
s572278_19870	19870	1	19870	A	G	1								CGAATCCATTCATCTGCACTG	ACTGGGAGGAACTGCTGTTGT	CGAATCCATTCATCTGCACTGTCGATATCGGTGGCATACAATACATAGGTACTGCAGCCAGAACGAAGAAAGAAGCAGAGATCAAAGTAGCAAGAACTGCCCTTCTAGCCATTCAAAACAGTTCTAAATACGACAACAGCAGTTCCTCCCAGT
s57413_23309	23309	1	23309	A	G	1	23309	A	G	23309	A	G		CTATGTGCAGTTAACTATCGGCTG	AATGATTCAGGAAGCACGCAG	CTATGTGCAGTTAACTATCGGCTGCGGATTAGATGAGGCTGAGGCTGATAAACTGAAGATGATATTAAGCTTTCTTCATCTGATCCTGAAATTGGTATGCTGCGTGCTTCCTGAATCATT
s583808_24968	24968	1	24968	A	T	1	24968	A	T	24968	A	T		TGATATGCAGTCGGAGGTCAA	GTTCTCTAGGCTCCCCTTTGC	TGATATGCAGTCGGAGGTCAATTTTTTGGGAAGTCTTTCTCATCCAAATCTTGTTAAACTACTTGGATATTGCTGGGAAGGCACAGAATTACTCCTTGTGTATGAATATATGGCAAAGGGGAGCCTAGAGAAC
s585447_19609	19609	1	19609	T	C	1	19609	T	C	19609	T	C		GGAGCATCTATTGACTGGACCC	GCAATGCCCTACTCCAGTGAT	GGAGCATCTATTGACTGGACCCATAATGACAAATTTACCATTTCAACAATTAGTAGTAACAATAATGAAGCATTTTTGCAAGAAGAGAGTTTTTGGAAAAATTTGGATGCAGATTTGCATCACTGGAGTAGGGCATTGC
s585622_32113	32113	1												CACAGGCTAGGCCTACTTCCC	CGTCTGTCTCTGCAAGGATTG	CACAGGCTAGGCCTACTTCCCATCCAAGCTGACCCGAGATTTTTTGAGTATCTCTCAGGTTTTTTTATAAGCTCTTGTCTTCTTTACTGCTTTTCAGTCATAACCGGATTATATAATCTTAACATCACAATCCTTGCAGAGACAGACG
s588132_28040	28040	1	28040	C	T	1								AGGAAAAGCGAGCTGCTACAA	AGGCAAGCAATATGCAACTCC	AGGAAAAGCGAGCTGCTACAAACAAACGATCTGAAGAAAACAGTACCGAAATTGATGGGTTGCTATCCGAGTGTGTGTAGGAAACGCTATTGTTGCTCTCGGAGTTGCATATTGCTTGCCT
s588132_34256	34256	1	34256	G	A									ATTAAGTAGGTTGGGGTCCGC	TTCATCAATAACTTGGCCTGGA	ATTAAGTAGGTTGGGGTCCGCATGAATATTTTAAGATGTTGGCCGAGCTAAGCAGAGATGCAGTAGATGCAGCGCAATCGGAACATCGCGATGGGATTAACATGGTGGATCCAGGCCAAGTTATTGATGAA
s591117_7885	7885	1	7885	A	G	1	7885	A	G	7885	A	G		AGTCGAGGCTTGCATTACACC	TTGTTAGGGAACTGGCCTCTG	AGTCGAGGCTTGCATTACACCGAGGATTTTCCCTACCTTGAAGAGAGTAGGAGGAAGCCTACTATCATATTTCCGCCTTATTTTTCTACGGCCAAGGCAAAGACAGAGGCCAGTTCCCTAACAA
s609435_2483	2483	1												TTCATCCTCTGTGTTGGTGGA	AGCCAACGGAGTGTAAATTGG	TTCATCCTCTGTGTTGGTGGATTAAAAGATGTCCAACCTAAATCATCTTTCCGGTCCATAATCCATTTCCATCCAAATTTTTATAGGGCAGAAATTGCCGCCTGCGGCGGAGCCAATTTACACCCTTGCGGCGGAACCAATTTACACTCCGTTGGCT
s609435_3027	3027	1	2945	G	A	1	2945	G	A	2945	G	A		CCGTGGTTGTCACTAAACCAG	CCTCCTGCGACCTTTATCTCA	CCGTGGTTGTCACTAAACCAGAGTCTGTTGTGTTTTTGTATTCCAAAGGTTTGAATTATGAAGTTGGTACTAGGATTAAAGAAGAGTTTGGAGCAGTGGAGATTGATGCATTCAAATTTGGGAGGGCATTTGAGATAAAGGTCGCAGGAGG
s61463_21737	21737	1	21737	T	A	1	21737	T	A	21737	T	A		GAAAGAGGGCTGCTTTGGAAT	CCAAAATAAAGCAACTGAATATCGC	GAAAGAGGGCTGCTTTGGAATTGAATTGTATTGAGGAATTTGTGTTTAAGTAGACTCCTTGTTTGCTTTGTTTTTTCTTTGTATAATTATTATCATACAGTAGCGATATTCAGTTGCTTTATTTTGG
s615025_39578	39578	1	39539	C	T	1	39539	C	T	39539	C	T		CTCCTCCACTTACCTGATCCA	ATGTTGGAACTTGCTGGAAAA	CTCCTCCACTTACCTGATCCATCACTACTTGTAGTGGTACTAGACCCATTAATACTTATATTCAATTTATTATACTTGATGTAGGCTACCCTATCCACATTTTGTATCATTAATCTTCCATTAGAAAGCGGGAACTTCTTTTTCCAGCAAGTTCCAACAT
s61581_56470	56470	1												TCTCATTCAACACACGGCATT	TGTTGTCCGTTGCCAAAGTAA	TCTCATTCAACACACGGCATTTGTTAATACAAGTAATTTGACCCCGTTTGAGTTGCATGAGTTCCGAACAGATGAATAAGCACACAGCATGAAATAAATATTTACTTTGGCAACGGACAACA
s619503_17938	17938	1	17938	A	T	1	17938	A	T	17938	A	T		CATGTATCAGTCTCTTTCCTCGG	TTGTGTGGCGAATCACATTTT	CATGTATCAGTCTCTTTCCTCGGAGTAGTTATTCTGCTCTGACCTGGCCTCCTTTTCGGGGAAAACCAAAAAAAAAAAAAAAAAAAAAAAAAATTGTTGAACATAAAATGGCATTTTTTTCAAAATGTGATTCGCCACACAA
s622325_10364	10364	1	10355	A	T	1	10355	A	T	10355	A	T		AGCCAAATTAGCAGGTGGATG	CCTTCTCATGCGTTTTATGTCG	AGCCAAATTAGCAGGTGGATGCAGAGTTACTAGCGGTTCTGATGGCCAATCTGATGACAACGAAGATGAACTATTTGAATTCGAAAATGGATCATCTGATCCTAACATCATCGACATAAAACGCATGAGAAGG
s622997_1694	1694	1	1694	C	T	1	1694	C	T	1694	C	T		ACGTCTGTAGGCCAACCTCTG	AAAGGGTCTGGGAATAGAGCG	ACGTCTGTAGGCCAACCTCTGCTGAGGCTCCTTCACAAGCAGCCCCCTTATCAAATCCCTTGCTGCAAAGCTCACGTTGGGAGCTTCTGGAAACTTCAGTGGCTCCCCTACAACGTTGAACAAAGTCGCTCTATTCCCAGACCCTTT
s634576_50186	50186	1				1								TCATCTTTGCGTTGACCTTGA	TTCTTTGTCCGTTTCACCCAT	TCATCTTTGCGTTGACCTTGACCGTGACTTCCGACGGAATGTCCATCGTTTGCGAAGAAAGGATCGTCTTCATTTTACTTTTTCTGAAGAAGTTTAGGTCTTGCGATGGGTGAAACGGACAAAGAA
s635909_4851	4851	1	4851	A	G	1	4851	A	G	4851	A	G		CCGTTGTTTCTTGCTACCCTG	CAAGAGTTGGTTGTGCTGCAA	CCGTTGTTTCTTGCTACCCTGTATGAGTGATTCGAGGATATATCATAGATAGTCAGATCATGATTAGTATGTTCCTCTACAAATTTAGATATCATCCAAGTGTTTGATGCAGTTAACTTTATTCTCATTTTTGCAGCACAACCAACTCTTG
s636644_32805	32805	1												TTTTGTTGTTTTGAGCCCACAT	TAAGGTTGTGCAGATGGTTCG	TTTTGTTGTTTTGAGCCCACATCATACTTGATACTTGCTCACTTATAATCATATTTAACCTCTGTTCTATCCTTGCTTTCCTCTATAGCCAATCAATGACCATGTTTCCGAACCATCTGCACAACCTTA
s639908_36504	36504	1				1	36495	G	C					CAGCAGCAGTTCCTCCTTCTC	TTTATTTGAGAGGCGAGGTGG	CAGCAGCAGTTCCTCCTTCTCCTCCTTCTCCTCTCCGCCACTCCGATTCCCTTCACAAACGCGCACAATATCACCGAGATCCTCTCCACCCACCCCGACTTCTCCACCTTCAACCACTACCTCACCACCACCCACCTCGCCTCTCAAATAAA
s644687_12192	12192	1	12192	T	C	1								CCAGTGGAACAGCTACAGCAC	CCAAAGCAACAATATCTGCCA	CCAGTGGAACAGCTACAGCACTTCTAATAAATAGCTTTCACACGAACTCAGGAGCTGAGCTCGCAGGGTAAGATTCGTTTTGATGATTTTTTCCAGAAGAAAATATTGCTTTAGTTGTTTTGGCAGATATTGTTGCTTTGG
s655733_15348	15348	1	15349	G	T	1	15349	G	T	15349	G	T		TCAAGTGAGCTTTTGGTGCAT	CCATCATTATTGGGTTTTGGC	TCAAGTGAGCTTTTGGTGCATACAAGAGCAACCTTCAAGTAGGCCTCCGATGAGTAAGGTAGTTCAAATGCTTGAAGGAATAATGGAAATAGAAAGACCTCCTGGGCCAAAACCCAATAATGATGG
s657081_3862	3862	1				1								CCTAACCGCTTCCCTTGAAAT	GTTAAAAGCGCCTCATAGCCA	CCTAACCGCTTCCCTTGAAATCAGAGTATAAAACGTCGTCATCAATCCGCATAACAGATGAGGCGTTGAAGAAATTACAGAAGCCAATATATCTACGGGAGTTCACAGATCAATTCTGCATTTGGCTATGAGGCGCTTTTAAC
s657081_5859	5859	1	5897	A	G	1	5897	A	G	5897	A	G		TCAACGGATGTTAAACGGCTT	GTCCGTGCTGTCCAACTTCTT	TCAACGGATGTTAAACGGCTTGTAACTAAAATTCTTGACCCCAATCCTAGTACTAGAATTTCAATTGCGAAAATCAAAGAGAATCCATGGTTTAAAAGAGGGCTTGATAAGAAGTTGGACAGCACGGAC
s65963_28897	28897	1	28895	C	T	1	28895	C	T	28895	C	T		ACTGATTCTAAGAGCAAGGGAAGG	TCAAGGCATTACGAACCTGTG	ACTGATTCTAAGAGCAAGGGAAGGTTGCTTGGACTAGATGTTGGGAATAAATATGTTGGATTGGCTATTTCAGACAGTAAGTTAAAAACTGCTTCGCCCCACAGGTTCGTAATGCCTTGA
s663809_21879	21879	1	21879	A	G	1	21879	A	G	21879	A	G		CAACCGAGATAACACACCTTGG	GCCCTGTATCTTCATGCTCCA	CAACCGAGATAACACACCTTGGTAAGAGTAGCAATTCCACTCATTCTTTGCATAAAGTTTAAAACTACTCTTTCAGCTACCACAATATTGTGAGCTCGCCCTTAAAAATAACGAAAGATGGAGCATGAAGATACAGGGC
s667163_33521	33521	1												ATCTTAACAGCCCTGTGCGTC	GGCTTTTGGCTCGTGAATATC	ATCTTAACAGCCCTGTGCGTCTCGGCGTCTCCCCTACGCGCTTTTTTTTTCCTCCGGCTAGTGCGTGCGTACCTTTTTCCCCTGGCTACTGCGTTCCTTTGTGCAATGAGAGAGATACTGGCGCCCTGGATATTCACGAGCCAAAAGCC
s668760_37388	37388	1	37388	G	A	1	37388	G	A	37388	G	A		TATGATCGTAAAGCGGGGCTA	GTTGAGCTGTTGTCTAGCGCA	TATGATCGTAAAGCGGGGCTAAAATCATAATAAACACGACAGGGAAAACGGGCAGAGACGCTGGAGGCACTTTTAATGATCCGACTTTGGTGTTCATCGTTGTCGCCTGTTGAATCGAAAAAGTAGAAAGTTGCGCTAGACAACAGCTCAAC
s670499_41557	41557	1	41557	C	T	1	41557	C	T	41557	C	T		AGTGTGACCATGGAATGGCTT	TGCTGGGACAACTCAAATTCC	AGTGTGACCATGGAATGGCTTGAGAATTATTGCAGGAAAGCAGCTTAAGCTCCTACGTTCCCATATATAAAATAAACACTTCTACCATTTTTTTTCACACGGCAATAAATTATTCAATGTCCGTTATTGGAATTTGAGTTGTCCCAGCA
s671499_5607	5607	1	5607	A	G	1	5607	A	G	5607	A	G		CAATCTCTTACCAACCGGCAC	GACGAAGCTGTCTGTGAAGCA	CAATCTCTTACCAACCGGCACGCTCCTGGCCTTTCAAATGTTAGTGCCAGCATGCACCAATAACGGCTCCTGCGACAGCACCTCACGCTTCCTGGCCCAGATCCTACTCGCCGTACTCGCTTCCTCCGCCTTTCTTGCTTGCTTCACAGACAGCTTCGTC
s673106_16766	16766	1	16766	G	A	1	16766	G	A	16766	G	A		CTTCATTCACATAGCCGCTGA	GCATGACCAATTTCCAACCTC	CTTCATTCACATAGCCGCTGATTACCGAGAAAACGAGACCAATCATTTAGCCACTGATAGCAGTGAAAATAGCAAGTTAACTGAAGCAAATGGACCCAATATTTCTCAAAGTCAAAACAATTGTGATTTAATTGGAGGTTGGAAATTGGTCATGC
s675814_60585	60585	1	60503	C	T	1				60503	C	T		TTGAAAACATGCTGCACAAAA	CAGTATGTGAATACGCCCGTG	TTGAAAACATGCTGCACAAAACAGTAATTCAGAGGAACAAATTCAAAATCCAAATTACACATAATACTCAAAACATATCATCGTGTGTTCATATTCATACATGGGATATTTGTCATCCCTACATATCACAGTCCACGGGCGTATTCACATACTG
s678113_3829	3829	1	3759	T	C	1	3759	T	C	3759	T	C		TTCTTTCTGGTCCGACTCCAC	TCTTCTCGCTGCTGCTGAAAT	TTCTTTCTGGTCCGACTCCACTTCCTCTAATCAAAAGCCCAAAGGTAATTTCACTTTTTTCGCGAATCGAGTAAAATCCATACTGAGTATTCTGCATTTGGATCAATTTCAGCAGCAGCGAGAAGA
s68274_40111	40111	1	40114	A	C	1	40114	A	C					CAGCTGCTAAAAGCGAGCATA	GCACAGGCCTTGCATATCATT	CAGCTGCTAAAAGCGAGCATAATAACAATGACGAGATCGATAATAATGGAGAACCAGAAGATGATGATTGGGGTTCTTATGAATCAGCTACATAAGTGCACTGTGTTAGCGGTGGAAAATTATTTAGCATGAATGAATGATATGCAAGGCCTGTGC
s686_5689	5689	1												AGCACGCCTTCATCCAAAATA	GGTTTGCAGAGGCAGCATAAT	AGCACGCCTTCATCCAAAATATATACACATGCTAGGAACCATCACAGATACAACTTTAAACATATGCTGAATTTATCCGCTGAGGAATATTTTGGGAGTAGTACAGCAAGTAAACAATGCTCATGCTCGCATCATTTGAATTATGCTGCCTCTGCAAACC
s686927_3218	3218	1												TGAAGTCCAGGAGTTACGCAAG	ACAACCACTTCGTGTCCATGTT	TGAAGTCCAGGAGTTACGCAAGACAGTAAAGAAAAAGATGTGGATCATCCGAATAATGAGATTAATTGCACTAAATATATGGGGAGTTAGCCTTTGACAACATGGACACGAAGTGGTTGT
s686927_3273	3273	1												TGAAGTCCAGGAGTTACGCAAG	ACAACCACTTCGTGTCCATGTT	TGAAGTCCAGGAGTTACGCAAGACAGTAAAGAAAAAGATGTGGATCATCCGAATAATGAGATTAATTGCACTAAATATATGGGGAGTTAGCCTTTGACAACATGGACACGAAGTGGTTGT
s691796_12020	12020	1	12020	A	G	1	12020	A	G	12020	A	G		GAGAAGCATCAGTAGGGGCAG	TTTTGGACCATTCATCGACAG	GAGAAGCATCAGTAGGGGCAGGTGGTGCAATTGTAGCCATGTCGAACCCAGAAGAGGAGTATGATGAAATGATACTAAAAGCGAAAGCTCCTACCAGAGCTGTCGATGAATGGTCCAAAA
s699796_6054	6054	1												GCTGTTGAAAATGCCTCAGGT	TGTCCTCATACGTCACAGCAGA	GCTGTTGAAAATGCCTCAGGTCAGAGCTTCAGAGGCAATGAACCTTGTGCTAACAGAGTTAAACCCATCACCACTACATGCCTGTGCTTCCTTTCCACCATGTCATTCTGCTGTGACGTATGAGGACA
s704905_19717	19717	1	19717	G	A	1	19717	G	A	19717	G	A		TCGATATGTTCGGAGACCGAT	AACACCTCCAGAAAACCCTCC	TCGATATGTTCGGAGACCGATTTGTATTCGGATTTAACGGTGTCGAAGTAAGAAGTACGGTCGGAATTTGATTGGGATTGCGAAAGTTGGGATTTTTTAGAGCGGAGGGTTTTCTGGAGGTGTT
s706985_17460	17460	1												TGGTGATAAGGGACCGAGTCA	TTGACATCACCGGGTACACAC	TGGTGATAAGGGACCGAGTCATTTTAGATATAGCTCTGTAGTTGAGTATAAAAATTCTCTAAATTCTAGGAAGCATTTGGAGCATTCTGGGTGCAGGTGTGTCACTGTGTGTGTACCCGGTGATGTCAA
s706985_18134	18134	1	18134	A	G	1	18134	A	G	18134	A	G		GCAATGAAGCATATTCCACCA	TTTAAACAAAACGCCCTCGAC	GCAATGAAGCATATTCCACCAATGACAGAGCTGACCTATGATTATGGTCTGACTGAAAATGCTGGGTCCCGCAAGACGAAGGAATGTTTATGTGGAGAACAGAAGTGTCGAGGGCGTTTTGTTTAAA
s711643_7021	7021	1	7021	A	G	1	7021	A	G	7021	A	G		ACATTTTGCCTGCAAGAGAGC	TAGGAAGAGCAAATGAAGCCG	ACATTTTGCCTGCAAGAGAGCAGTGCGGCCACGCCATGAGCGCAGGGCAACCCATAAAGCTGCCACCCTCTACACAAACAGCATCTATTTCTTATATCGACTATGTTAGGAGTATCATGCAGAGAAAGAACCTCAAACTCGGCTTCATTTGCTCTTCCTA
s71225_41771	41771	1												CATAATGACAAACTGCAGCGG	AGGGGAAAGTTTACAGCCGAG	CATAATGACAAACTGCAGCGGTAAAGAAAAGCTATCAGCCTAGCATGAGCTACAGAGAACGGTTGCAAGGCGGTAACGGAGCTCCACATAGACCCGGATTCCCTTTAAACGCCTCGGCTGTAAACTTTCCCCT
s714089_4521	4521	1	4521	A	G	1	4521	A	G	4521	A	G		GGCATCCTATCATCCGCTTTA	CAGGAAGATTGCTGCATCTCA	GGCATCCTATCATCCGCTTTAATCAACCCATCCAACACATTGCTATTGCTTCTTCTAGAATGCTTCTTCTCGTTTCCAAAAGACGAAAGCGCCCTCGTCTTCTTCTTCGATGACCTCCTGTAATGAGATGCAGCAATCTTCCTG
s715607_14674	14674	1												AAGGAACTGGTGTTTGCTCCC	GAGGGAGAGGCCTTTGATCTT	AAGGAACTGGTGTTTGCTCCCGCTCCTCGAGGAAAAAGGAAAGTCATTCTATCAACTAATATTGCCGAGACATCATTAACTTTAGAGGTAATTCCTTTCAAGATCAAAGGCCTCTCCCTC
s717644_29241	29241	1	29240	T	A	1	29240	T	A	29240	T	A		TTCTACCGCGACTAATGACCC	GCATACGACAACACTGGAAGC	TTCTACCGCGACTAATGACCCTCCACTCTCAACTTCAAGTATCTTTGCAGTATATTCTACTTGTTGAATGGTGTGTTGCATTGAGATTACTTTCACGACTTCCCTATGCTTCCAGTGTTGTCGTATGC
s717800_23886	23886	1	23878	GTT	-	1	23907	T	C	23907	T	C		TCTTTGCAACCTGTGTGCATT	GTACTGTTGCTGCGTCCACAT	TCTTTGCAACCTGTGTGCATTGGGTGGGTGATAGTTGTTGTACCCGTTGTTTTGAGGGTAGTTTTGTACTCTTGGACCGTTGTTTTGATTTCTACTGATGCTGGTATTATTTGATGTGGACGCAGCAACAGTAC
s718959_20705	20705	1	20738	G	A	1	20738	G	A	20738	G	A		CCGTTTACCAAACATCATCCC	GCCTGTGCAAAATGTATGTGC	CCGTTTACCAAACATCATCCCCCACACAATAATATTATGCAGTATCTGAACAAAAAGCAGTGCATACCCACACAAATTTTCCCTTCCATCGTTGTAACATCATAGACAGCACATACATTTTGCACAGGC
s733819_19751	19751	1												GAGAAGCAACTCAGAGGGCAT	CATTTCCACTGCCATCTCCTT	GAGAAGCAACTCAGAGGGCATTAAAAGAAACAGATGAGAAAGATGAATGCAAAGAAGTACAGGGTGACATAACACATGTAGAAGTTGAAGGAAAACAAACTGAAAAAGAAGAAAAAATTGCACATGATGAAGAGAGAAAAGGAGATGGCAGTGGAAATG
s741581_4425	4425	1	4425	T	C	1	4425	T	C	4425	T	C		CGAAACCATCTCACCTTGGTT	CAGCAGCAGCAGCTCTACAAG	CGAAACCATCTCACCTTGGTTCTATTTCCTCGGTCATACTCATCGCTGAGCTATCAACGTTTTTCGAAGTTGTCATGAATGCATAAGTGTTTGAGGGCTGCCCGATTTTGTATGGCATGTAACTTGTAGAGCTGCTGCTGCTG
s74533_10152	10152	1	10152	C	T	1	10152	C	T	10152	C	T		ATTGTCCTCGACAACCTCAGC	CCTCCTCGGGAGGAAACTAAA	ATTGTCCTCGACAACCTCAGCTTACCATATAAAGACCTAGGCGTCAAAAATATTCCGACTCTGGGCTGCCTATAGTTCCTAACCTCGTCGTCGCTATCACTATTCTCCTCATTTTCTTTAGTTTCCTCCCGAGGAGG
s748544_33054	33054	1												AGTCGAAACGGAAAATGTTGA	GTATCAGGCGCTACAGCCTTT	AGTCGAAACGGAAAATGTTGAAGTTGAATTCGAACATAAGTCTGATCCTATAGTTGAAGAAGCTAAACATGTTGAAGTGTCTGTTCCTGTAGCCAAAGAAGCTAAAAAGGCTGTAGCGCCTGATAC
s748544_35866	35866	1												TCCAAACAATGTCGTTCCATC	GCCGGTAGGGACTCTAGGTTT	TCCAAACAATGTCGTTCCATCTTCATCAAGTACACAACCTTGTGGTCCTGTTTTGAAGTCAGAAGTAACCAAAGAACAATCAATTGAACCTTCTAAACCTAAGCAAGAGCCTAAATCAAAACAAACAGCTAAAGCGAAACCTAGAGTCCCTACCGGC
s757691_17844	17844	1	17899	A	T	1	17899	A	T	17899	A	T		TTTTGGTGCCCTGAACTGAAT	CAGAATCTCAAGCGACGTTCA	TTTTGGTGCCCTGAACTGAATGGTAAAAGAATTTTACTTTTATCGATATGTTTTATATTCAGTTATTATGTTCTGATATCATAGCTCTTTTCATTCCTTATTTGCTTTGTGTGTTATTGTCTGAACGTCGCTTGAGATTCTG
s772773_6889	6889	1				1				6889	C	T		ACTTCCTCATCCCCTGGCTAC	AAATCGTCGGTAGGTGATCCA	ACTTCCTCATCCCCTGGCTACAAAAACCTTATATTTTTGACATCCGCACTCGCCCTCACACCTTCGCCTCAAACTCCGGCACCAAAGATTTGCAGATGGTGAATCTTACACTCCGTCTTTTGTCACGCCCGGAAGTGGATCACCTACCGACGATTT
s775825_13527	13527	1												CTATAAGCGACCCAGTCCTCG	GCGTGTGAATAGATCAGGTGG	CTATAAGCGACCCAGTCCTCGCATCATCTACATTCTCTATCAAGGACCCACTCTGCATAGCACCATCACTTTGCATTTGTTCCCTTAAATTTGTTTTCTTCTTTCCACCTGATCTATTCACACGC
s776109_14272	14272	1	14272	T	C	1	14272	T	C	14272	T	C		AATGCAGGCGATGCTAAAACT	TGTCCGAGGGTAGAGCAAAAG	AATGCAGGCGATGCTAAAACTGAAAGGAGTGAACATAACTCCCAAGTTAAACCACGGAGTAATTTTTCTTCCATGACTTCTACTTTTAGTTCTAATCCAGAAAGATTGCCAAAGTTATCTGGAACTTTTGCTCTACCCTCGGACA
s780481_13602	13602	1	13602	T	C	1	13602	T	C	13602	T	C		CACAGACCTGTCAGCTCCTTTA	ATGAACTCGATCCCTCGACTG	CACAGACCTGTCAGCTCCTTTAGTTAGAAGCAACAATTTTCCATCCTGGCATTTAGCTATCACAGACATTCTTTTCCGTGTGCTATTAAACTCTAAAATGTTCATAAGATTATATGACTTGTCAACTGATTTCCCAGTCGAGGGATCGAGTTCAT
s781218_8657	8657	1	8657	C	G	1	8657	C	G	8657	C	G		ATTTGTGCCCAGTATGCCGTA	GTGGCTCAGCTCCTCCATAAA	ATTTGTGCCCAGTATGCCGTACGGCTTTCTTCTTCCGCCCCTTCAAGATCGCACCTTTGCAAGGAACATTTGTTGAGATTGGAAGACTGAAAGATCAGAGGAAATGTTTGCTAGAGGAGAATGATGTTGGAGTGTTTTATGGAGGAGCTGAGCCAC
s783256_11706	11706	1	11706	G	C	1	11706	G	C	11706	G	C		AAAATCTCGATTGCGTCTTCG	ACCGTTTAATCTGGGACGAGC	AAAATCTCGATTGCGTCTTCGTCGTCAAATCCATTACTGAAATCTGATGAGAATTGAGGATAAAATAAATATTAGGTTTTGAAAATGGAGGGAGCTTACCAAGAGCTCGTCCCAGATTAAACGGT
s794299_11355	11355	1	11355	A	G	1	11355	A	G	11355	A	G		GTCCAGGTGGATGAGGTGTTT	TCCTTCCTGCACTGCCTTATC	GTCCAGGTGGATGAGGTGTTTGAAACAGTGGATGTGGGTTCGAAACAATTGTTGGAATGTACAGCTGCGGATTTGGCTGTGGAGGACACGGTGTATAGTTTGGATAAGGCAGTGCAGGAAGGA
s796286_22613	22613	1												ATGCAGTGTGTTGAGATTCGC	CAAGAATTGCAGCCTTCTGCT	ATGCAGTGTGTTGAGATTCGCTACTGGTGATTGGTGTTTCAGAATGTGCTTCATCAGCCATAATGATTTTGAATTTGATAAAGACTGAACCTAGGGATGAAAGCAGAAGGCTGCAATTCTTG
s796372_1633	1633	1												CGAAGCTCATGCCTTCGTAGT	TGACGGAGGTAAGGAAGATGG	CGAAGCTCATGCCTTCGTAGTAGACTCATTCTTACCTTCTTTTCAACACCACACCTGTTCAACTAAAATATCCCATTTAAACCTTCATCCTCCAGGNNNNATTCCTCTCCTTCCCCTCCATCTTCCTTACCTCCGTCA
s798960_2191	2191	1	2150	G	A	1	2150	G	A	2150	G	A		TTTGATGCATAGGGGTTACGAA	AGCAGAAAGCAGAGAAGGTGC	TTTGATGCATAGGGGTTACGAACTCAAAACCTTTGGAACAGAGTCCAAGTATCTAACCACTTTACCACTGGGCTTCTACGTAGTCAAATCTCCTTCCACGCTACCTAATTTAATACTAGGCAATTGCACCTTCTCTGCTTTCTGCT
s803440_21229	21229	1	21141	A	G	1	21141	A	G	21141	A	G		GCTTCTGCCCAACCTATATGC	GTCTGATTGACCCATGCATTC	GCTTCTGCCCAACCTATATGCATGTAATGTAATTTTAAATATCACCATATATAAACTAGGATCTGCTCCAAAGGTTGGTGTAATATTTGTAGTATTGATATACCTTTAAAGCTCCATCGATTCTAATTGGTCTTAATTGAATGCATGGGTCAATCAGAC
s811493_6946	6946	1												TTTAAATATCTCCTTCTCGACAAATG	GCACAAATCGGAGGCTATTTC	TTTAAATATCTCCTTCTCGACAAATGATCATTGGTTCTCGTGATAAAACACCTGCTTAAGTTGCTAAAGGTTTTAGTTTGATCCCCTGGGTATACATGACAATGTTTACTGTTCAGTTAAATTTGAATGCTTCCTGAAAGAAATAGCCTCCGATTTGTGC
s811612_52272	52272	1	52272	C	T	1	52272	C	T	52272	C	T		ATCTCCTCCAAACACACCGAG	AGGCTTTGAGGACCTGATGG	ATCTCCTCCAAACACACCGAGCAAGTCGACCCTCCCTCCTCCACCTTCACCCTCGGCATCCCCTCCACCGCCAGCTTCTCCGCTGGCGGCGTCCCGTACCGGTTTGGGTCGCTCTCCGCCAACCGCTCCATCAGGTCCTCAAAGCCT
s818975_21079	21079	1												GGTGCTAAACCTCTCCCATCA	GCGATGCTCTGTAGCTCCAAT	GGTGCTAAACCTCTCCCATCACTTGAGAAAGAAGCAGATGCAAGTAAGCTGAAGAACAAGGACCATAACACTGCTACATACAACAAATCACTAGTTGATGCTTCAGACAATAATAAAAATTCGGAATCCATGCCTATTGGAGCTACAGAGCATCGC
s826423_563	563	1	563	G	A	1	563	G	A	563	G	A		ATAGATGAATCCAACGGCGTC	AAGCAGCAGAAGATGAGGTGG	ATAGATGAATCCAACGGCGTCAGAAAGAAAAAAGGTATAAGATTATCAAAATCAGGACGGTCTAAATTGAAGAATATTGCTACACCATCTTCTTTGTCCTCCACCTCATCTTCTGCTGCTT
s827053_30950	30950	1												AATTGCTTGGGTTTGCAGAAG	GGACACCCGTGAATTGGTTAT	AATTGCTTGGGTTTGCAGAAGCTGCAGCCCTGATTTGTTCGGCTGAATTGTTTAGAGCTTCATTGAATGCTGAGATGCAATGATTTGGTTCAATGACTGTATTCTCAAATGCAGTAATTGAATTCCTTAAATTACTCATAACCAATTCACGGGTGTCC
s827626_21183	21183	1	21183	G	T	1	21183	G	T	21183	G	T		TGGGCATGGTAATTTCAGCTT	AAGCATTGAGCCGAAAAGAAA	TGGGCATGGTAATTTCAGCTTTTGATTTATACTTGGTGGTTGGTAGAGCAAAGATATAAATAAAAATTTACCCGACTATAATCTTCAAGCCAGCTCTCTTCTTCACAAGCAGACATCCATTTTTCAACTCGTTCCAATATTTCTTTTCGGCTCAATGCTT
s830779_3068	3068	1												CAGTCTGTGAACTGTATGCTACCAA	CACAAGCTAAAGAAAATACAGTTGCC	CAGTCTGTGAACTGTATGCTACCAAAAGAAACAAAGAAAAAAGGGGAAAAAAAAACTCCATATTATAGACTTTGTAACTTGTAAAATAAACTGTGGCAACTGTATTTTCTTTAGCTTGTG
s834845_41836	41836	1	41836	C	T	1	41836	C	T	41836	C	T		TCTTCTTCTCCGAAAACACCG	TGTTGTCTTCGTTGTATGAACCA	TCTTCTTCTCCGAAAACACCGGACTCTGCTAGAAGCTCCCTCACCAGAGAATGGTGGTTCGATGATTTGACGATCTTAACCCCAAACACAATAGTCAAAATCTTCAAAACACTTGGTTCATACAACGAAGACAACA
s835785_2967	2967	1	2967	A	G	1	2967	A	G	2967	A	G		ACTGAGCAACGAGCAAGAGGT	ATCGCACGCAGTTGATCTTTC	ACTGAGCAACGAGCAAGAGGTCTTCGAAGCAGTGAAAAATTGGGCATCTAACTACACGAAATGCAAATTAAATGTTGTAAATGGTGTATTTGCACATATGCACATGAAAGATCAACTGCGTGCGAT
s836107_3783	3783	1	3771	C	T	1	3771	C	T	3771	C	T		TCCTCGACAGAGCTTCCAAGT	GCGTTGAACCACCTCCAGTAT	TCCTCGACAGAGCTTCCAAGTTGACTTTATTGGAAATGAATCGATGGATAGCGAAAGGCGAGTCAGCAATGATAATGGAGATGCGAAAATAGACGATGTTGAGTTAAATACTGGAGGTGGTTCAACGC
s838320_8996	8996	1												TTATGGCCGAACAGTTTCTTG	TTGATAGCTCATAACATGCAGA	TTATGGCCGAACAGTTTCTTGAATTCCAAAAGTTTGACTCAGTTCAAAAGTTACTCATCTTTCAGGTTTCATGTGCTAGTTACAACTAACTTATATCACCATGTTAAATGTTGACGGTGATCTGCATGTTATGAGCTATCAA
s842362_5641	5641	1	5641	T	G									TAGAATGAACGCGGTTAAGGC	GCAAAGAGAAGCAGAACCCAG	TAGAATGAACGCGGTTAAGGCAAACTGCACCATTAACATTGAAAAACTCACTAATGGGTTCGTTGTTGCTTTTCCTTTCCAGTTTATTAGCCTGAAGCCTTAGTTTAACAGTACTTATTGCTGTAGTGTTAGAAGAACTGGGTTCTGCTTCTCTTTGC
s842362_7465	7465	1	7465	A	G	1				7465	A	G		GTGCATGATCCATGCGGT	AAATAGGGCTACAAGGGCAGG	GTGCATGATCCATGCGGTGCGTTTGCCAACTGGGGGTCTACCTTCATGAAATACCAGAGTTTTCTTAGTACCCACATTTCTATTTTGATGCTTTATGACCCTATCTTTACCAGTAGATTTCCAAAACCCTGCCCTTGTAGCCCTATTT
s845434_18416	18416	1												TCTTGATAGGCTCCAGCAACC	CCATCAAAATGAATATTGTGCCA	TCTTGATAGGCTCCAGCAACCTTCATTTCTTCTATCCCCTGTCTTTACACAATTTCGGAACTGAAATACTAAGGTATTGAATTTAATTCTACAAAGTTTTTCAATTGAAGGGTTTCCCTAATTTCTGAAGTTGTAATGGCACAATATTCATTTTGATGG
s854979_1613	1613	1	1613	A	G	1				1613	A	G		AGCTTCACGATGCCTGTTTTC	AAGACTACCTCCCAAATCCCG	AGCTTCACGATGCCTGTTTTCGACGATGATGTATTTGGTAGTCTGTTTAGCTCTAACTCCATAAGTGGACACGTGGCGGATGATGGTTTGTTGGGTGGAAGAGCGACGAGTTATGCTGGCCTTGATGACTTGATATCGGGATTTGGGAGGTAGTCTT
s864482_3991	3991	1	3991	T	C	1	3991	T	C	3991	T	C		AAGGTCTTGCATCAGGAGTGG	GTGTTTCCCTCCCAATGACTC	AAGGTCTTGCATCAGGAGTGGCAGCTATAGTGCGGCATCTGCCAGCTGGCAGTCCAGTTACATTTTACTGTGTTCACAGCCTCGTTGAGAAAGCTACTGAACTTTGCTCTAAAGCATTGACAGAAGATGCTACATTGTGGAGTCATTGGGAGGGAAACAC
s864704_7399	7399	1	7399	G	C	1	7399	G	C	7399	G	C		TCTTCCCCGCTACATCTTCAG	CCTTCTGCTCAGTGATCCCAT	TCTTCCCCGCTACATCTTCAGATGCCATTAAAATATAATTATTTTCTAGTTTCAAGAGTCTTTAGTTTTATCTCTAGATGTTATAATTTGGGTCGGGCACTGGATCAAAGAAGAGATGGGATCACTGAGCAGAAGG
s872659_33582	33582	1	33582	G	A	1	33582	G	A	33582	G	A		TGGCAATTGCTGACAAACACT	TGATGAAGCTAGGAGAGCTCAAA	TGGCAATTGCTGACAAACACTTCAAAATGAAACATCATGCCTTTGATATTGCAATTGCTTCATCCAGTCCAGGTGGAGGTGTATCAAGCAGCTCTCCTAGTTTGAGCTCTCCTAGCTTCATCA
s878756_7789	7789	1												GATCTTCCTTTCCAGTGCCAA	CTGAAGGCAGAACTCCGAAAA	GATCTTCCTTTCCAGTGCCAACCGTTTCAGAGCCACCTTCGTATCATTGATTCTTTGCATTTTGAGTTTGTTTTCTAAAGCTGCGGCTTTTTCTTCAGACTTAAATTTCATTTCGAAATCATGAAGATCCAATTTTCGGAGTTCTGCCTTCAG
s882282_17437	17437	1	17437	C	T	1	17437	C	T	17437	C	T		ACTCGGGGACTACTCCATGCT	TGCATAGACTGACATCAGAAGTTG	ACTCGGGGACTACTCCATGCTGCCGAAGAGAAAAGGCAAGCATCAATCTCAGAGCTTTCAGTAAAACACCAAAAGGTAAATATTTATCCTTTCTGCATATCTAATACAACTTCTGATGTCAGTCTATGCA
s882556_29951	29951	1	29951	T	C	1	29951	T	C	29951	T	C		AGTTATTCCCTGCTCCGCTCT	ATTACAACGAGGCGAGTGGTG	AGTTATTCCCTGCTCCGCTCTGCCCAAATATGAAGTTATCGGGTCTAAAGATCTGTCCATACGGGCCGGATCTCAAACTATCCATCGTGCCTGGTTCCAGATCCATCAGCACGGCTCTCGGCACGTACCTGCCACCACTCGCCTCGTTGTAAT
s887162_14737	14737	1	14737	C	T	1	14737	C	T	14737	C	T		CCTTCAGTGGAGACGTGATGA	GAGGGTCCATCGTATCAGCAA	CCTTCAGTGGAGACGTGATGACAACCTTGCTTCTGGAAAGAGGGAAAACACAGTCTCTGCTGCAGCTAAAAATGCGTGATATAATAATCATACATAGTAACTAGTGAACAACATATTGCTGATACGATGGACCCTC
s888974_2318	2318	1	2273	G	A	1	2273	G	A	2273	G	A		AATAAGCCCGACCTTCTGTCC	AGAGAAACTGCTGGCCCAAG	AATAAGCCCGACCTTCTGTCCCGGTGGTGCATCACGTCGGACGGTGGAGGCATGACCGATGTGCTGATGGTTACCACCTCCGTGTGGGTGCTCGACCGGGTTCATGGCCACACCACGTACCTTGGGCCAGCAGTTTCTCT
s889522_3874	3874	1												TGGAGTTTCAGGAAATGTCGG	TGCACCCTTATACCCATCCTT	TGGAGTTTCAGGAAATGTCGGCATATTGTAAACAACTGAGCAAATATGGTCAAAGATGCATTCCTTTCCTGCTCTTCGTGTATCCAACAGAAACAAAGATTATTCATTTCATGGATGCCAAAAAGGATGGGTATAAGGGTGCA
s890366_6315	6315	1												TTTTGTGGCTCGGTATTTGCT	TTTCTCCAGCAACAAGTCCAA	TTTTGTGGCTCGGTATTTGCTGATGGAGGAGATACTGAAAGAGCATGTGTATTAGACGAAGCTTTCTTGTTTGATACTGGACTTATTGAAGGAGAAGATCCTGAACTAAAATTTGAGGTCTGCTTATCCTCGGGTGGTGTTGGACTTGTTGCTGGAGAAA
s892757_36105	36105	1	36075	A	G	1	36075	A	G	36075	A	G		CATACCGGCATGAGTGTTCCT	CACAGGTATAAATGGCTGCTCA	CATACCGGCATGAGTGTTCCTAATGTCACAATATGGGGAGTCGGTCTCTATCATCATCCTTTCAATTGGAATGTCACGAAGAGCTTCGAGATTCTCTTTCGTTTTTAGTGAGCAGCCATTTATACCTGTG
s896161_4978	4978	1												ATTAATGCGAAGCCAATCGAA	ACGGCAGAAGCTATATCGTGG	ATTAATGCGAAGCCAATCGAAGTTATGCTTATACCTGAAGGTTTGGGCAAATTTGAAGATGAGGCAAACGAGCTCTTCCACTATTTTGAACAAACGAATCAGATCCACGATATAGCTTCTGCCGT
s89765_6937	6937	1	6957	A	C	1	6957	A	C	6957	A	C		GCTGTTTACTGCGTGCAAATG	CCCTCTACCTAGGTGGCATCA	GCTGTTTACTGCGTGCAAATGAATTGTGTATGTACATACAATGAGCACAGTTCATTTTCTTCTTCTTTTCATTTTGAATGAATATTGAATTTTGAACTGAGTTGATGCCACCTAGGTAGAGGG
s899265_14650	14650	1												CTAGAAAAGGCGAGACATGGG	TTCACTAGAGGTGCAACCACG	CTAGAAAAGGCGAGACATGGGCCCTTTATAAAAATTGGTCACTCGATTGGAATGAGCTAACACCTGACGAGGTGATATACAAGTATGACATAGTTGAAGTAATCGATGATTACAGCGAAGAGGAAGGAATCGTGGTTGCACCTCTAGTGAA
s901846_5170	5170	1												CCACTCGACCGTGAAAGAGA	TGCAATGTGCAATATGGAGAA	CCACTCGACCGTGAAAGAGAGCTCCCCATCCAGGTATATCGTTTGTTAAGCTTCTTGTCATCCACAAAACCACAAGCATCTGAAAATAAGAAGGAAAATAAAACATTCTCATACTGTTTGGATTTCTTTTTTTTCTTCTTCTCCATATTGCACATTGCA
s912623_89487	89487	1												TTCCTTTTCTGTGGATTAAGCAAA	TTCTATGAAGCTTGCATCCGC	TTCCTTTTCTGTGGATTAAGCAAACTCATAAACTATACAATGAATAAAGCTATACTCTATTTATGTATACCTCTTGTTGCATCTGGTGGTCTGCGAATTCCCCACCAAAGTCATACAAAACGGGATTTGCGGATGCAAGCTTCATAGAA
s913849_46650	46650	1	46649	T	C	1	46649	T	C	46649	T	C		ACGCTCTTCACGAAATGGAAG	TCTGCAACAAATTTATCCGGC	ACGCTCTTCACGAAATGGAAGAACAGTCCCGTATTGACCACCATAGTGATCCTGTATCAAATGAAGAAAATAGCGATGAAGATAGGAAATCAGAAGTTAGCGATCCCAAGAGTACTAGTCAGCCGGATAAATTTGTTGCAGA
s916354_40246	40246	1	40246	A	G	1	40246	A	G	40246	A	G		TCTGGCGAGAACAAAGGTAGG	ACTGGCCGTAATGGAGCATAG	TCTGGCGAGAACAAAGGTAGGCGGGAGCAGTCAAGAAGGAGGAGGAAATTAAAAGGAGAAAAGAAATTGAGAATGTTCTGAACAAAATTGCGGCTCATTAAAGCTACAAACCGAGATTATTGGTTTCGGGCTATGCTCCATTACGGCCAGT
s919614_344	344	1	344	C	A	1	344	C	A	344	C	A		CGAAGAAAACGAACATGGTGA	TTCAGATTCTGTTGCATGGTCA	CGAAGAAAACGAACATGGTGAAGTGGATGTATTTGATAAACAAGAGCATGATGGCAGTACACAGGAGGCTCGAGAAGAAAATTATAAACGAGATGATGCTTCTAGTGCTGTAGCTCATGATGACCATGCAACAGAATCTGAA
s920921_13444	13444	1	13415	A	G	1	13415	A	G	13415	A	G		AAGATGCTGCGGTGAGGTTAC	GATCTCACCGGTGTTCAGCTT	AAGATGCTGCGGTGAGGTTACCGGTAATGTTTGCAGAGCCCAAGCGAAGGTCGTTGAGTGTCGGAATGGAAAGGAGAGTGGCGGAGATGTAGCTGAAGGAGGTTCTAAGCTGAACACCGGTGAGATC
s925653_22808	22808	1	22729	A	G	1	22729	A	G	22729	A	G		ATAGGACCGGACCTGGGAATA	TTTAATTGCAGCACAACCAGC	ATAGGACCGGACCTGGGAATAGTTACTAAATTTACTTCTAATCTCAAAGGAAACCCGAATGGCATCAGCATCAACCTTAAATAAGATTAGCAATTACCTTCTTGAAGTTAGAGATGAAATATTGAGATCTGATCTGCTGGTTGTGCTGCAATTAAA
s93349_49589	49589	1	49565	A	G	1	49565	A	G	49565	A	G		AAAAGAGGCGCCTAAAGCTG	CGGAAGCAGTAGGATCACCTC	AAAAGAGGCGCCTAAAGCTGTACGCAATTTCGTTCAGCTGTGTCTCGAAGGTTATTACCACAACACGATCTTCCATCGCGTAATCAAATCATTCCTTATCCAGGGAGGTGATCCTACTGCTTCCG
s934678_5212	5212	1	5202	T	G	1	5202	T	G					CCATCTCCTTCATACGACAACG	GCTTCAATATCGGCCTTTGTG	CCATCTCCTTCATACGACAACGTACTACCCATCACAGGAATTCGTAGTGTTTGCATCACATCATCAAGTGTAACGATCATCTCCCTAAATGGCATGTGAAACGTATTCGTCTCCGGTTTCCATCTCTCCACAAAGGCCGATATTGAAGC
s938983_169	169	1	105	C	T	1	105	C	T	105	C	T		ACCCTGAGCTTCTCTCCCATT	TACCAGGATGCAGTGCCATAG	ACCCTGAGCTTCTCTCCCATTTCCTCCATCATCTCATATATCTCCTTCTTCCTCTCGTTCTTACCATCTCCTGCTATGAACTCATGCACGTCTCCATCCAATTCTATGGCACTGCATCCTGGTA
s941097_23114	23114	1	23114	C	T	1	23114	C	T	23114	C	T		CTGGACAAGGATGGATGTGGA	TTTTGCCGATTACCTCCTTTT	CTGGACAAGGATGGATGTGGAAATGGTAAGGCTGATGCAAATCAAGAAGATGACGACGAGGGAAGTGTCGTAAAAACATGTCAAGATGAACAAACCAAAAAAAGGAGGTAATCGGCAAAA
s949028_4037	4037	1				1	4035	T	C	4035	T	C		GCTTTTACTTGCGGTTGCAGT	TGGCAGGAAATAGAACTGCTCA	GCTTTTACTTGCGGTTGCAGTTAATTCCTTTACCTGAATTAGTTATGTTGCTAGATTTATTCCGGTTTTGACTACTTTCTTTTGTCAGTTTTGTCTATTATATCTTTATTCTGGTTAAATAAAAATATAGTTTTGCATGAGCAGTTCTATTTCCTGCCA
s953148_5180	5180	1												AGGAGTAAGCGGAGAAGGAGG	AAAATATTCCCGCCGATTTTC	AGGAGTAAGCGGAGAAGGAGGTGACGAGACCGAAGGAGGCGGCAGCGAGGCGTAAGCGGATGGCGGTGGAGTGGACGGAGATTGCTGGAGGTGGTTTGCAGGAGAGATCCCATAATACGGAGACGTTGATCGCGGAGGAAAATCGGCGGGAATATTTT
s955208_13221	13221	1												ATTGGTGCCAGAGATATTCGC	TACAGTTCCACTACCGCAACG	ATTGGTGCCAGAGATATTCGCTTTTTTCAAGATTCGATTACGGAATAATGATGGATGAAGAAGGATGGTTTTCGGTTACACCAGAATCTATTGCAAAACACCATGCGGCTCGTTGCGGTAGTGGAACTGTA
s956081_99847	99847	1	99847	G	A	1				99847	G	A		TTGAGTTGATGACGTTTCCTGA	TGCATCTAATGACCAAGCGTT	TTGAGTTGATGACGTTTCCTGAAGATATTGATCAAGACCTTTTCTTGCATCAAATAGAGTACGAGAAGATGTTTTAGGATCTGACCCATCTTTCAACTCTGCAGTATTGCCATTATTACGACCCTCAAAGTAGCACATAAACGCTTGGTCATTAGATGCA
s959260_16765	16765	1												GGGTTGGGCTGAGGTTTAGTT	CAGGCCGAAGACTTGAGAAAG	GGGTTGGGCTGAGGTTTAGTTGGGCTGGGCCCATTTGTTTGGGTCGAATCCAGTTCTAGTTTGGCTTTTAATGCTGCTGCGGCTTTCTTTTCAAGTGAAGATGTTATCAGCCGTAGACCATAGTACTTTCTCAAGTCTTCGGCCTG
s963267_18593	18593	1	18602	C	T	1	18602	C	T	18602	C	T		GAAAGCAAGAGATGGCCTTGA	ATTCCTGTTGATTGTGCCCAG	GAAAGCAAGAGATGGCCTTGAATACTCAGAATAATCCAGGAAGTAGTAATTCATTAGTAAAGAGTAAGAGTGTTCCGCAGCTAAGTTCAGTCTCTGCTTCAAAGGAGGCTGAGACCTCATCATCGTCTGCTGGGCACAATCAACAGGAAT
s964083_4741	4741	1												TCGGTCGGAGCAGATAGATTC	AGGAACTTTACGAAGACGGGG	TCGGTCGGAGCAGATAGATTCCAGTCAGGTTGATGAGGTGGACGGTGGAGAAGCTCATCAATGTTGATATATATGCCTTAAAGCCCAAAACCCAATAGCCCGAAGATTAAAGTCATTTGATTTCTTCTTTCATCGCCCCGTCTTCGTAAAGTTCCT
s968051_8080	8080	1	8080	C	A	1	8080	C	A	8080	C	A		GCGCCGAACTGCTTTACTAAC	GCATCAGAATTTTCGGTCCAC	GCGCCGAACTGCTTTACTAACTCTTTCATGAGATTGGATGGAAGGGCATGGCCTCTCAGCCGTATTTCTAAGGGCTTCTTTTCATGAATTGCTAGCAGCGATCTGACGATTTTTCCCTCGGCTCTGACCGCTGAGCCTTGTGGACCGAAAATTCTGATGC
s969778_391	391	1												TCCCTTAAACATGCTATGGGTT	TCCATCCATAACATGCACACT	TCCCTTAAACATGCTATGGGTTGAATATGTTTTGTACAATGCATTCACTGTATATTTTTTGTATAATTTGTTAAACAATTGTTATTCATTGTGTTGTAACTTTTTATTTCTAGTAGTTTTTATGTCCCCTTGTATCTGTAGTGTGCATGTTATGGATGGA
s971216_2234	2234	1												AACATCAAACGTATGCTTCCAAA	GAAGCAAGTGATTAGGCATCCA	AACATCAAACGTATGCTTCCAAATTGGCAACGCCAATAATTATTAGGCACCACAGCGCAAATCACATTAAAGTTCCAATTCTTCCCACATATACCAATCACAAAATATAATCAGAAATGTTTGGATGCCTAATCACTTGCTTC
s97294_12239	12239	1				1	12239	G	T					CAGGAAAGAGCAAAGAGGTGA	TGCCTTGTCATGATCAAACTGA	CAGGAAAGAGCAAAGAGGTGATTCAAAATAATCAGACAAGTAGAACAGCTAGTGACAGTCTCGAAAATGATTTAACTACGTTGGCTTTTCCTTCTATATCGACAGCTGATTTTCAGTTTGATCATGACAAGGCA
s975473_10386	10386	1	10386	T	C	1	10386	T	C	10386	T	C		AAAATGCACCTGATGAATCCC	GTGCTCACGAGACACTTTGGA	AAAATGCACCTGATGAATCCCTTGTTGAGCATCTTCAGGTTGATTAAGTCTTACTGTAGTTTTCGCTCTAGTCCTATCAGATATAGGTTCAGAAGATGGAATGTTTGTGAGGAAATATTGTGTTTTCCAAAGTGTCTCGTGAGCAC
s983414_14634	14634	1	14634	A	G	1				14634	A	G		ATTCTCCAGCCATCAGAGCAA	CATGATTTCTGGGGAGGTGAG	ATTCTCCAGCCATCAGAGCAACTAAGAGTGGCCCTCCTGAGACTGACGAGTAGCTGTAGAAGAGGAAGAATTCCCCTCTTTGACTTGAATCTTTTGATAAATGACCAAAAGTATCGATCTCACCTCCCCAGAAATCATG
C43106871_2780	2780					1	2771	A	G					CATTGCTGGTAGGGTAAGCGT	ATCGAGCTTCCATACTCGTGC	CATTGCTGGTAGGGTAAGCGTAGCAAGTGAGCACCCAGCCTTCAGCAATCTGATCATCGTCCAAGAAGCTAACATCGGACTGATCAACAGATCCTTCGACCACCTTCCCTGCGCAGGAGCTGCAGGAGCCTGCACGGCACGAGTATGGAAGCTCGAT
C43434551_3908	3908					1	3907	T	C	3907	T	C		TTTCAGGCCAAGTCAGCATTT	GAGGTTCTTCCTGCCCCTTTA	TTTCAGGCCAAGTCAGCATTTCATTGTTCCTCAAGATAGCCCATATTCCTATTTTTATCATGAAACACTTCAATAAAACCAAATATGAAATGTAAACTCCCTATCATGTCTGAGAAACTATAGCATACCATTTAAAGGGGCAGGAAGAACCTC
C43441607_3051	3051					1								CACAATCAGTTTGGGTCGTCA	GCATTGTTCTACCATGCAAGTTC	CACAATCAGTTTGGGTCGTCATAAAAAATAGACTTATGACATTACATAAACATATAAATTAATTTCCTACTAATTTTGGTAGAGATAGTCAAAACTTATCTAAACCGGTCTGTTTTACTATGTGATTGCAAAATTTCGAACTTGCATGGTAGAACAATGC
C44755569_16086	16086					1	16086	A	G					TCGCAATGTTCGTTCTTGGTA	TATGCAGCTCAAGGCGAAAA	TCGCAATGTTCGTTCTTGGTATTTTGCAGGTGAAAACGATTTTCAACTGCTTATTGATCATAATTTCTTATCACGGCAGTGCTGAGAATAAATTCCAGTACGTTGGACTGTATTGATTTATCTCCGTAAACCGGTTTCTTTTTTCGCCTTGAGCTGCATA
s1033107_22115	22115					1								AAAACTGGAATGAATGGTGGTT	ATGAACAGGTACAGCACGCAA	AAAACTGGAATGAATGGTGGTTATTATGAGAATGGTCTCTTCTCTAGCTCCATGTCAGACATGTTTAACAGAAGACGTATGTTTTGATCAACATTTAAGTTGCGTGCTGTACCTGTTCAT
s1035519_27153	27153					1								GAACACGAAGCTGTCCCACTT	CACAAAATGGTTTTGGTCCAC	GAACACGAAGCTGTCCCACTTATTTCCTGCGCCACTTTATCAGCATCTTTACTTATGTTAGAGTCTTGAATGAACGAAGATTGAGAATCATTTACAGAAGAAACATCATTCTCAAGTTGTGGACCAAAACCATTTTGTG
s1048731_8673	8673					1								CAAGAGCATATGCCACAACCA	GCCCTTTCGTATACCGACTCA	CAAGAGCATATGCCACAACCAGCGGAGGTGATGCTAGATAATTTGCTCTTGTCAAGGGATGTACACGTCCTTCGAAATTCCTGTTACCAGAAAGCACTGCAGCTGCAACAATGTCATTTTCAGAAATCATGAGTCGGTATACGAAAGGGC
s1062959_18509	18509					1	18509	G	A	18509	G	A		GGAATTTCATTTTGCAGCGTC	ATGGGCCGCTGAAATTATTGT	GGAATTTCATTTTGCAGCGTCTTGTACAATAATTCTTTTTCTGGAACCATCCCAAAAGAGATTGGTGAATTGCAAAAGCTCGAGGTACTGGATTTTGGATACAATAATTTCAGCGGCCCAT
s1068737_11636	11636					1	11636	G	A	11636	G	A		TTCCCAAACTCATTACTGGCAA	CCAATTTATGTGGGCTACTGGA	TTCCCAAACTCATTACTGGCAATGTCAAGGATCTTATTACACTTATCTGACGAATGAATGAAAGAGTCAAAGTCACACAGAATATTTAGTTGCTTGAATGTTTGATCTGATATCAATCCAGTAGCCCACATAAATTGG
s1068880_52968	52968					1	52968	T	C	52968	T	C		GTATCCGTGGTTCAGTGAGCG	GAATGGAGGCGAGGCTTTTAG	GTATCCGTGGTTCAGTGAGCGCAGCAACAGCAAGCTCCAGAGCTATACATACGAACTTCTGTTAACGAGAAAAACAGCAATTTTACACTCTTTTACTCCCTTTTATCCTCTTCATCTTCATCATTTTCGAGGCTAAAAGCCTCGCCTCCATTC
s1074444_16076	16076					1	16075	G	A	16075	G	A		TTCTCCTCAAAACGCATCTCC	CCCGAAACCGTCTTTGACATA	TTCTCCTCAAAACGCATCTCCGCCATCATCTTCTCCACGTCAGCTTTTTTATACAAATACCTCCTAATCGGAGGTCGATTCCGGCGCTGATCTCGTGGAAAGTACTTTATGTCAAAGACGGTTTCGGG
s1080085_3543	3543					1	3526	GTAGAA	-	3526	GTAGAA	-		CGGTGGTCTCGATCTTCTGTT	TCTAGTCCCACTGCTGCTCCT	CGGTGGTCTCGATCTTCTGTTCCTAGTAGTAGCAGCTGCACCGGTAGAAGTAGAAGTAGATGTTGTTGAAACTGGACTTATAGGAGCAGTTTCACCATTAGCTTCAGTTGTTTTAGAGTCATTATCTTCATCTGAAGGAGCAGCAGTGGGACTAGA
s1105240_1719	1719					1	1719	T	C	1719	T	C		TCAAATTTCAAATCATGCAGGTC	TGCATGTGTAAAGACAATTAGAGGTG	TCAAATTTCAAATCATGCAGGTCTTTGTAGATAACATTGATTTTGCTAAGGAGTTGGAGTAATTTCATGAGTTCTCTTACCAGATGGGCCTTTTTTTTTTTAATGTCCTTCACCTCTAATTGTCTTTACACATGCA
s1105763_15533	15533					1	15533	G	A	15533	G	A		TTTCAACAGCAGGAGTCCCAT	CTGGATAGCTGGCGAGATTGT	TTTCAACAGCAGGAGTCCCATATCATATCTCATGATGGGTCCGAAAACAACAACTCATGATTTTTTGACTTCTTTTTGCGAAGTTGCTCTTCAGATGAAAATCCACAATCTCGCCAGCTATCCAG
s1110667_18356	18356					1	18388	G	A	18388	G	A		ATCCAAACCTTTCAATGCTGC	CATAAGCACCCTTGCAACTGA	ATCCAAACCTTTCAATGCTGCAAGTTTCCCGGTAACCTATTAAGTGAGGGGAAGCTCATAGTTCCGGAACACTATACAATGCTAATAAATAAACTTTAAAGTCAAAATATAGCTAAATTAGTAAGTACCTCAGTTGCAAGGGTGCTTATG
s1121787_23174	23174					1								TACTCTTATTCCTGGCGACGG	CGACTCCATTACTTCGTTCGG	TACTCTTATTCCTGGCGACGGCATCGGCCCTCTCGTTACGAACGCCGTAGAGCAGGTTATGGAAGCCATGCATGCACCTGTCTACTTCGAGAAGTACGAAGTTCATGGCAACATGAATGCGATCCCGAACGAAGTAATGGAGTCG
s1122053_55850	55850					1	55850	G	C	55850	G	C		ATGTGCCTCTCTGCAGTTCCT	GCTGTCTACAAAGGCGGAACA	ATGTGCCTCTCTGCAGTTCCTTTACCCTGTTACAGCATCTTGCAATTTGGGGCAATTTTGCGGGTTTCTATGCCATCAACTGCATAGTTAGTACAATTCCAACAGCAGGAATGTACACTATCATGTTCCGCCTTTGTAGACAGC
s1130600_8647	8647					1								TGTTGAGGTGGGTATTGCTCA	ACCTGTGGTATTGTCACGAAA	TGTTGAGGTGGGTATTGCTCAAAGATCTTATTCTACTCGAGTAATTTGTAGGGAAGACGAAAAGGGGAACATAGATACAACAGAGCAAAGTGAAAATGGGGGTCTTATTAAACCTCAACTGTTTTTCGTGACAATACCACAGGT
s1176391_19667	19667					1								GAAGAAAATCATCCTGGCACA	AACATAGGTGAACGAAGGAAAA	GAAGAAAATCATCCTGGCACAGATAGAAATGGACAGAATTCAAGGATCAGATGAGGTAATGATTAAATTGTTCAGTTGTAAATTATAGCAATGATATCCTTAAAAAAAATTCGAAAATAATTTAAATTCCTGTTTTTTTTCCTTCGTTCACCTATGTT
s1177615_27375	27375					1								TGGTGGATGGACTGAAAACCT	TGATAGGGAGATTCATGACCA	TGGTGGATGGACTGAAAACCTAAGAAACGTTATTTCCAATGCCCTGGATGATAAACCTCAGCTTTCGAAGACTGAAAGGAAGATAACTGCTTACGTAGAAGGACCATATGGTCATGAATCTCCCTATCA
s1185632_3301	3301					1	3301	G	A	3301	G	A		CCTCAGACGCCATCTTTCAGT	CGACTTCACCACAGTGTCCAG	CCTCAGACGCCATCTTTCAGTAAGATGCTCATCAGGTGCGTAATTTCGCTACCTTCTTCTTTCATCTAATTTTTCATCTACAATTATTTTATAATTATATTGATTTAAGCAGCGCTGAGTCCGGGGATGAAATCGACGCTGGACACTGTGGTGAAGTCG
s1202747_15304	15304					1	15304	A	G	15304	A	G		GTACAAAGAAAAGCGCTGGGA	GCGAAAACTGAGCCACTGAAT	GTACAAAGAAAAGCGCTGGGATCCTAAACAGCTTATAGGATCCGGAGGGATGCCATCATCTCACTCTGCTACAGTTACTGCACTCGCGATTGGAGTTGGATTCCAAGAGGGATTCAGTGGCTCAGTTTTCGC
s1213074_10058	10058					1	10058	G	C	10058	G	C		TTGGCTTGTGCAAGCTGTATC	GCAATCCTTGATCATATGGGG	TTGGCTTGTGCAAGCTGTATCTGTGATGTTACATTTATGTTAATATCATGAAACGTGTTATCATCATTGCAGAGAAAGACCCTATCCAGACGTCTACATACGATGTTAATTCCCAAACTTCCCCATATGATCAAGGATTGC
s1216537_2278	2278					1	2278	A	C	2278	A	C		GAAAGTTCAGCGCTCAATCTAAAA	CATTTCTCTCACGATCACTGATTTC	GAAAGTTCAGCGCTCAATCTAAAAAATGAAACTGAAGAAATGAAGAGAATGCAATTAGAACTTGAGAAAATAAGAAGTTCTCTTGAACACAAAAAGGAAGAAATTTTACTTGAACAGAAGAAACTAGAAATCAGTGATCGTGAGAGAAATG
s1218870_2769	2769					1								TCTTCGTTTCCTGATCCTTCG	TCTGGTGGCAACTTGAGAATG	TCTTCGTTTCCTGATCCTTCGTCTGTTAATTTCGAGTTGTTCTTTATCTGGCCTTCACTTGATCTCTGAAATATTTTACATAAACATGAAAAACAAAAAAGGATGATATATATTTATATATATATAATCATTCTCAAGTTGCCACCAGA
s1223988_7548	7548					1								AAAATTGCGTTATGGCTCTCA	GTGCACCATTCATATCGTTCAT	AAAATTGCGTTATGGCTCTCATGTAGAACACTAGATGTTTTAACTAGCTGAATGTGGTAGTTATGTGATAATAATTACAGGTAAAAGGAACGGTTTTTATGAACGATATGAATGGTGCAC
s1224671_35593	35593					1								TCAAAAGGAATATACCTGCGCTT	TTCTCCAGGAATTCTCGATGG	TCAAAAGGAATATACCTGCGCTTTAAAACTATCATATACAACAGCAAGAATAAGGTTTGTGATGAAGTAAACTCCCAACAGCACGTATATAACAAAAAACAAGCTAGACCATCGAGAATTCCTGGAGAA
s1266323_15021	15021					1								AACCGCAAGATATGGCTCAAG	AACCAGTCATCGAAATGTCCAC	AACCGCAAGATATGGCTCAAGAATGGTTTTGACTTGCTTGATTATATCCACAAGAGATCCACGATCCATGTATTCCAAAACAAGAGAAATAACTCCATTATGGTAGAAAGAGTGGTAACAAACTACTACATGTGGACATTTCGATGACTGGTT
s1267068_12368	12368					1	12363	TG	GA	12365	A	G		TTCTCCCAATTTAGAGTCTCCCA	CTGTCGGAGCTGCATCTTGT	TTCTCCCAATTTAGAGTCTCCCATTTATGCTCTCATTTTTCTTTTTGGGTACTTGATAAATAAAAGAGGAAAAGGAAATTCTCTCGTATTTCTGTTTGATAATCAAGGGGGTGAAAATGGTGAACCAAGAGTACTTGGACAAGATGCAGCTCCGACAG
s1279017_58912	58912					1								TGGTGCTGGAGAGCATATTTGT	AACTTTGGCCAGTCTGATTGC	TGGTGCTGGAGAGCATATTTGTCTTCATCTTGAACATGTAGGGCCTTATTATTCAGAGGTCAAACTCGTAGGAGACATACCAGGGAGAAGGTGCAGAAACGATAGCAGTACATAGGCAATCAGACTGGCCAAAGTT
s1287362_51960	51960					1								TACTGTCTCCAAGTCCACCCC	TGCTATTTTCTTAGCCGGTCC	TACTGTCTCCAAGTCCACCCCATCCTTTGTTAATGATGCCTCTTTGTTTTGTGCGGTCCAGTGCCTCAACAATGACTTCTGTCATTTTTTTTGGTTCTTGGACCGGCTAAGAAAATAGCA
s1290734_8230	8230					1								CAACATCAGAGTGGGATCTGG	ATTTGAGCTTTCCACCAAGGA	CAACATCAGAGTGGGATCTGGAACTAACATTCAGGACAATTCTCTAGTTCATGTAGCAAAATCTAACTTAAGTGGGAAGGTCTTGCCAACCATTATTGGAGACAATGTTACCATTGGTAAGTTTCCAGTTTTATCCTTGGTGGAAAGCTCAAAT
s1291522_34780	34780					1	34780	G	A	34780	G	A		AAATTGCCGATAAGCTTGGTG	GGCCAATCTCCACTGCATAAC	AAATTGCCGATAAGCTTGGTGCTGAGCTGGAAAGTAAAGGTATAGTTCCGACTATACCAGAAGGAAAAACAAGTTCTCTACTCATGCCGCCTGCTCCTCTGTTATGCAGTGGAGATTGGCC
s12953_4873	4873					1	4873	T	G	4873	T	G		CTAGTACAGCAACCGGCACCT	ATCGCAAAAGGAGGCGTTTAT	CTAGTACAGCAACCGGCACCTCAAGAAAAAACTCAGAACTGAACTGCAAAACGCTGCACAATATAGATGCAGCGGCTTCCCATATATGTTGAGGAAATGAAGGCTCTCCTTGAAGTATTACTTTGGACAATTCATAAACGCCTCCTTTTGCGAT
s1296930_13150	13150					1	13150	T	A	13150	T	A		TGACAAATGAACAAGGTGCTGA	ATCGGGCTTATTAGTGCGTGA	TGACAAATGAACAAGGTGCTGAGATTGACTCCATTGAAGTATTAAGGGACAACGATAAATTATACATTGTCAAGCATGAAGAATATACGAGGCTAAATGAACAATACTGTACCTAAGATATAGAAATTATTCACGCACTAATAAGCCCGAT
s1298406_16721	16721					1								TGCCAATAGCAGTAGCATGGA	AAACCAAAGTCGCCCTGTGTA	TGCCAATAGCAGTAGCATGGACATGGAGAAATTACCAGATGAGATGAATGAAATGAAGATCAGGGATGATAAGGTGACTCTAAAAATATTTGACTTTTTTGCTCATGTATCATTTCTGTGAAATACACAGGGCGACTTTGGTTT
s1306117_10617	10617					1								TCAGCAGAAGGCGTAAGTTCC	AATCTGGCAGTGCAGTTCCTC	TCAGCAGAAGGCGTAAGTTCCATGAAGAGAAAGATATCGATTCAATCAATGATAGGAACGAACATTTTAACAAGAAGATAGAGAGAGCGTTCGGAAAATACACACTTGAAATCAAGAACAACTTAGAAAGAGGAACTGCACTGCCAGATT
s1319813_37301	37301					1								TTTCTAGCATAAATGCTGTGGTG	AAGGCCTTTGTCTCTGGATAA	TTTCTAGCATAAATGCTGTGGTGAAAGTGCTTGAGCTGGCACTCAAGGTATACAATCTAAACATTTTTGTTTCTTTTATGGCTTCATCAAGAAGCTAGCTGTGTATACTGACTAAAATTTCCAACTATTTATCCAGAGACAAAGGCCTT
s1330024_10870	10870					1								GTTTACCACCTGCTGCCAACT	CGGTTTATGGAAGCACACTCA	GTTTACCACCTGCTGCCAACTATCTCTTTTTAGGCGACTACGTTGACCGAGGAAAGCAAAGTCTTGAAACAATATGCCTTCTTCTTGCCTATAAAATAAAGTACCCAGAAAATTTCTTTCTACTAAGAGGAAATCATGAGTGTGCTTCCATAAACCG
s1346689_28585	28585					1	28585	T	A	28585	T	A		TTCACTTTGTCCACCCATTCA	ATCACCATCGCTGCTGGATAC	TTCACTTTGTCCACCCATTCAAATTCTAAATTAGCCTTTGTTTTTTTGCAAAAAATGATGCAATCGACAAGCGGAGAGCAGAGCGCGGCGTCGCTGCCTCAACCATGGGTGGCTATGCCGTATCCAGCAGCGATGGTGAT
s1348027_18163	18163					1	18164	T	C	18164	T	C		AGCCACGATGGTTACTTCGAC	TCTCAATTGCATTGCCTTTATCA	AGCCACGATGGTTACTTCGACGAAATGGATAAAATTGTTCAAAGTATCAAATTTTGCCAAGTTAAGCAAATATTTGCTCCCTATTCTCCTCATTTATATCCAAATAGTTTTCCTGGTGTTTCACCAAATGATTGTCATGATAAAGGCAATGCAATTGAGA
s1353366_57650	57650					1	57650	G	A	57650	G	A		TCCCTCAATCGAAGAATCTGG	CATGGAGGGCTCTCACCC	TCCCTCAATCGAAGAATCTGGATCAGACCAAACCAAATCACAAAGCAAACCATCATCTGGAATCTCCATAGGTCGTTCCATATCTCTGATCTGATCCAAACTTGTTAGATGGGGTGAGAGCCCTCCATG
s1373855_7386	7386					1	7386	T	A	7386	T	A		AACTCACATGCTCGAACCACA	CCAACTGGAGGCAAAGCTAGA	AACTCACATGCTCGAACCACACCCATGACCAAAAGTAAACTTATTGTTCCAAAACAGATTAAGAATGCCCTACAATTTTACAACTGTCATCACTCAAACTAATCGCCTTTCTTTCTGAAAGAGCAGCCTTCAGTGAGTCTAGCTTTGCCTCCAGTTGG
s1376706_9613	9613					1	9613	C	T	9613	C	T		CCGAGTCGAGAGAAGCAGCTA	GCTTGTGCACTTAAAGGCGAT	CCGAGTCGAGAGAAGCAGCTAAAATTCTTGCATTGGAGTTAAAATCAACTTATAAAGATTCTCAGTTAACTTTAACCACAGCCAATGATTCCGTAGAAAAGAATGCTATTTCATGGGAAGACTTTTGCCAAACCAATCTATCGCCTTTAAGTGCACAAGC
s1383854_1707	1707					1	1707	G	T	1707	G	T		GGCTCATCTTGGAAGCATTGT	TGATAGCAGAAGCCCGGTAAG	GGCTCATCTTGGAAGCATTGTTATTTATACCTTCATCCTCTTTGTAATCTATAGGGCTATGACTCCTTCCATTAGGTACAGGGCTCTGGCTCCGGCTCCTGCTGCCATTTCTTACCGGGCTTCTGCTATCA
s1397718_8416	8416					1	8416	C	A	8416	C	A		TCTGGTCTGCTCCTAAACGCT	CACCTGCCAACTTATTTGGGT	TCTGGTCTGCTCCTAAACGCTTTCCCAAAGCATTGGAATTCTCGTCTAGTGATCCTACACACCTTCAATTCATCTTGTCTGCATCTATACTGAGAGCTGAAACATTTGGAATCCATATACCTGTCTTGGCAAAGAACCCAAATAAGTTGGCAGGTG
s1407084_16636	16636					1	16636	A	G	16636	A	G		TGCGGAGAGTTTGGGAGTAAG	GATGGTCTTAATTACCGAGGTTC	TGCGGAGAGTTTGGGAGTAAGTAGCAGCTTCCATTTACCAGAAGATACGTAGCAGGCAATTACTTACAAGTTTTGAGAGTTGATTGTTATGTAGATAGAACCTCGGTAATTAAGACCATC
s1414300_9251	9251					1	9260	A	G	9260	A	G		GCCTGATTCTGGTAATGGTGG	AGGAATTCGTTGATGTGGCAT	GCCTGATTCTGGTAATGGTGGTTGTTTCCTTTTTGATAACGGAGGATTATGGAGAGAAAGAGAATTGGTGAGGACTGTGGGTTTACCATTAACATCTTCATCTCCATCATCGTCTTTATAGGCTTGGCAAAGTAAATCCATGCCACATCAACGAATTCCT
s1416424_5082	5082					1	5039	G	C					TCTCAAGCGGGGTCTGATTTA	CAGATTTGCCCTGAATCTTCG	TCTCAAGCGGGGTCTGATTTATCAACAACATTATTTTCCGACAATCGTAGCAACAAATCGATTCATACATGTTTCTTTTATATCCCTACATCTCCAACGAAAGAAAAACCAAATTTAACTCGAAGATTCAGGGCAAATCTG
s1420235_36891	36891					1								GACTTCTGCTCAGATGCTGCT	TGATGGCAAGAACTCGAACAA	GACTTCTGCTCAGATGCTGCTAGTATCCTTGCTGATCTTCTAACAATGGGAGCAGTTGTTCTTAAGTCGATTGAATCGGAATTGATATGGATGATTTCATTTGTTCGAGTTCTTGCCATCA
s1436219_4763	4763					1								TGTGAACAGCATTACATGCCA	GATTTGGTGATTGACAAGGCA	TGTGAACAGCATTACATGCCAAAGATAATATAGCTGATCCTGTATTTGTGTATATCAATCTGGCAACCTAAGCATTATCATGAAGGAAAAAATGAAGAAGGAAATGACAAAAGTTTCATCATATAGAGTTCATGCCTTGTCAATCACCAAATC
s1446611_4699	4699					1								CCAATGAATGCATAGACTTGGATAA	TGCAATTGACTACAGATACAAGATCA	CCAATGAATGCATAGACTTGGATAACAGATACTTACGATGATTTTTTTCTATTTATTTATTTTTTAATATGTGTAACTCATAGTCACATAGAAAAATGATAACAGACAGATCTAATTTTACCAACTATCATGATCTTGTATCTGTAGTCAATTGCA
s1448986_5635	5635					1	5635	C	T	5635	C	T		TCATTGTTGCTTCTGTGGGAA	CAATTTATTCACGGAGGCGGT	TCATTGTTGCTTCTGTGGGAATATCGATTACTAAATTAAGTAATGGGTATCAAAAGGATGAGATTCTGGGAAGAGATTCACCGTACCCTTATGAAAAATCGTGCCGACCGCCTCCGTGAATAAATTG
s1450024_8901	8901					1	8901	T	A	8901	T	A		TCAGCGAGCAATAATGGAACA	GAAGACTTGCCTTCTGGTTCG	TCAGCGAGCAATAATGGAACATGGGAAGCATTTCCATCCGATAACAACACGGTAACATCGGCATGGCAAAACCCAGCTGCAGAGAAAGGAAAAGCGGACTGGGAACTAGCACTTGTGGAGACAGCAAGCCACCTATCGAACCAGAAGGCAAGTCTTC
s1450163_4955	4955					1	4955	G	A	4955	G	A		CACCTGAGCAATCACCGTAAA	TAACATGGCAAGCAGTTCCAA	CACCTGAGCAATCACCGTAAATATTCTGTTCAGTTGTTTTGTGGTATATGAGGGAAATATTTCTCGGTGTCAAAAGGAAGATTACTCGGAGTCGAGCCCTGAGAATTGGAACTGCTTGCCATGTTA
s1455576_13374	13374					1								ACCACCTGCAAATGTTCCTGT	TGATTTCTACCGATGCCAGGT	ACCACCTGCAAATGTTCCTGTAACTGCTCACATGCAAAAAGCAATTGAGCATCCCATTCCAATTCTTCAACCCACACCTTCTCTACCAGCCTCATCTAATCCTCTACTCCCTCTCTTAGATACTCATAAACCTGGCATCGGTAGAAATCA
s1455633_15547	15547					1	15506	C	G	15506	C	G		GTCTGCGCGGTGAAGTAGATT	AAACCCAGGAGGCCACTAAAT	GTCTGCGCGGTGAAGTAGATTCTACGGAATACTTATACATAACGTTTTCGTAAAGAAAATAATAAACTATTTTTCTCTCGTATACAGCATATTTTAAGCATACAATCACATTGCTTGCTGCCATACAAATAAGTATTTAGTGGCCTCCTGGGTTT
s233363_11584	11584					1	11584	A	C	11584	A	C		AGCATTCCAGCATTTCTGCAT	AGCTGCTTGATGTGTTTCCG	AGCATTCCAGCATTTCTGCATTCATGCTGGAGGTCGAGCAGTGATCGATGAACTCCAAAAGAACCTACAGCTCTCAGCAGAACACGTAGAGGCATCAAGAATGTCACTTCATAGATTCGGAAACACATCAAGCAGCT
s278531_11981	11981					1								GGGCAGGGATTGAGTTTAACA	TCGATTCTTGCAACCCATACA	GGGCAGGGATTGAGTTTAACATGCTGATGCTTAATTTTAACTACTCTACCACAAGACTGCTCTGATTTAGGAGCAAGAAGCTATGTTGTTGATCTAGGTTTAATATATTTTGATGCTATATGAATGTATGGGTTGCAAGAATCGA
s291762_8741	8741					1								AAATGCATGGCTGAAAGAAGG	GCTCCATCCCACCACTAACAG	AAATGCATGGCTGAAAGAAGGATTGAAATCCCGATGTATTACCAGAGATCTTAAATGGGGCGTTCCTGTTCCTCTAGAAAAGTACAAAGATAAGGTGGAAATAATTTATTACGCAATTCTATGCTGTTAGTGGTGGGATGGAGC
s291804_19470	19470					1	19470	G	T	19470	G	T		CGTCAAGTACATCCCTGTCCC	TGAATCAACGTCCTGATGCAC	CGTCAAGTACATCCCTGTCCCCTTTGTGCCATCCGCAGAGCGCTACCTCGTTGGGCGAGTCGGCCCCCCTGAGCACCGGTGCTACCGCTGCATTGTCCGGTATGGGTACCGTGACGTGCATCAGGACGTTGATTCA
s306666_17007	17007					1								TTGATATGCAGCAGCACGATT	TTCATTTCTTAACGCAGTCCG	TTGATATGCAGCAGCACGATTGCAAAAGCAAACTGCTGTAAAAGGACGTGATTCTGCATTGCACATTAAGGCAGAAGTATAGTATTCGACTGCCTCCGAATGTCTAGATGCTTGAAATGCTTCATTCCCCGCGGACTGCGTTAAGAAATGAA
s310102_42349	42349					1								CGAAACATTTCCGACAAACCT	TTTTGACGATGCTGAATTTTG	CGAAACATTTCCGACAAACCTCGCGCTTTGAATAACATGTATTTACTCAATAGTAATAAATTGCATGTAAATCAGTTTTAGATAAAAGGAGAGTTATATGATATACAATGGTTATGGCTCTGCTATACAAAATTCAGCATCGTCAAAA
s330395_16949	16949					1	16949	C	T	16949	C	T		ATCCTGTGATGTGATCAGCGA	CCAATTACAGCCTATGCACCC	ATCCTGTGATGTGATCAGCGATCGATGCAGAAAGGCATCGCTTTACAATAATAGCTCCCCTGAACCTTAACACGAATTTAAGCATCGAAGATCTTTGCAGCTTTTTCTGGGTGAGGGTGCATAGGCTGTAATTGG
s337714_56685	56685					1	56685	C	T	56685	C	T		CTGGGATATTCCTTGAATGCG	TCAAACCCTCATGAATGACCA	CTGGGATATTCCTTGAATGCGGCATATTACTTCGTGGCACTTTATTAGTACGTTGATTTGTTGAACCCGATCCATTTGAATCTCTTTTTCGTGCTGCTATAGCAGCTGAAACTGTAGAAGAATGGTCATTCATGAGGGTTTGA
s341017_29268	29268					1	29268	C	G	29268	C	G		AAAGCCACAGAATGCATACCC	TGTTGTGCATCTTCTGAGTGA	AAAGCCACAGAATGCATACCCCGTGCAATGCATGATGACATCAGCACGAACGGACCATCCATCTTGGAATACCACAGAGCCATCATTATGAGTGTTTTTTATCTGCATTTGATTAGTATTGATAAGTTTAAGAACTATATCACTCAGAAGATGCACAACA
s353332_48886	48886					1								TTTCTAAAGCTTTCCGCGGTT	AATAAGCTGTCCGCGTAGCAC	TTTCTAAAGCTTTCCGCGGTTCCCAAATTCCTTGTAGGGTAGTTCTAGGTGAAAATAATAGTTCCACGTCCAAAAAAGTTAACTAAGATTTTATATACACACACCCTAGTGCGAACCCGTGCTACGCGGACAGCTTATT
s373105_21983	21983					1								CGAAATAACGCCACTTTAGCC	GGGTCAAACCTTCCTTCCTGT	CGAAATAACGCCACTTTAGCCATTTCTAGGCATTATAGTCGCTTTGATGTATTTGAGGAAGCAGAAGCTAACAAAGCTGCTGGGAAGTATGACAGTTCCGCCATAGATTATCAAATTGATTTTTACAGGAAGGAAGGTTTGACCC
s381366_40219	40219					1	40213	A	G	40213	A	G		ATCGTTTGCAAGCCTTTAGCA	TTGCTGTGAAGTGAAACAGCC	ATCGTTTGCAAGCCTTTAGCAACTAACTCTTTTGCTAGAACATGCCCCTGATACCTGAAATACAAAAGAAATCAAGCGATATTTGTACAAGAAAGATAAGTGGCTGTTTCACTTCACAGCAA
s383552_7211	7211					1	7211	T	C	7211	T	C		CAGCCTTTGACTGTAGAAGCTGA	TCCTCCACATGATGGCACTTA	CAGCCTTTGACTGTAGAAGCTGAAAAAGTTAATGTAGGAGGATTAGTTGCTGTTGATATGAAATAAGTAGAGGCTTACTGCATCCATATTTTGGAATACGTTTCTGGATTAGTGTCTTGATCACCATTGATGCCTTTTTTAAGTGCCATCATGTGGAGGA
s393812_11242	11242					1								TGCTAGCAACGCTCATTGTGT	CGCAGATCATCTACCGGTCTT	TGCTAGCAACGCTCATTGTGTCTCTTTTCTCATTAAAGACCCTTCAAAGGTTTTAACCTTTTGTCTTCTTAATATTTATACATCGAATGAATTGGATTTGAAGGGGTTATTGATAATTTCAGGCAAGACCGGTAGATGATCTGCG
s454861_54232	54232					1	54232	T	A	54232	T	A		TGTCTGCCTGCTACCAACAAA	GCACTGCGTAAAGACATGTGG	TGTCTGCCTGCTACCAACAAAAAGACCCGCTCTTCGACCCCACAAAATCGTCCACATACACCAACATCACCTGCTCCTCTCCCTATTGTTCCGCTTTGGATACCTCCAGCTGCTCCGGGCCCACATGTCTTTACGCAGTGC
s465142_5558	5558					1								TTTCCAAACATTGGTGCTACG	GTTTTCCCCTCATCATCGAAA	TTTCCAAACATTGGTGCTACGTTATTTGTTCAAATATCTTGAAATCACGTTCCACAAGTTCATTAAAGAGTGTTCAATTTACCAACGTAGCTTTGGGGGAAGTTACATTTTTCAATTTCGATGATGAGGGGAAAAC
s52819_20425	20425					1								GCACTCTAAGCAAAGCCCAAG	AGGAGCTAGGGGAGCCCTATT	GCACTCTAAGCAAAGCCCAAGTTATTGACGGTAATTAGTAAAATCTGTATACAGAAAAGCCGAAGCCCCAAATCCACATAAATGCCTCTCAAAACCCTAATCAACAATAGGGCTCCCCTAGCTCCT
s545959_50600	50600					1	50600	T	C	50600	T	C		TTGCATTGGCTATGCTTCTGA	GCCAGATGTGATCAGGTCCTT	TTGCATTGGCTATGCTTCTGAAGAAATTTGATGTGGAATTGAGAGGAAAAGCCGAAGATGTAGAACTTGTTACTGGAGCTACTATTCATACTAAGAACGGTTTGTGGTGCAAAGTAAAGAGAAGGACCTGATCACATCTGGC
s546619_34903	34903					1	34903	C	T	34903	C	T		GTGATTCTCGCTTCAAACCGT	GCAAAGCACGATCTTCCCTAA	GTGATTCTCGCTTCAAACCGTGGAACGGTCATGGAACTGGGTATCACTCCCATTGTGACTTCAGGATTGGTGATGCAGCTATTAGCTGGATCTAAAATCATTGAGGTCGATAATAATGTTAGGGAAGATCGTGCTTTGC
s592768_4797	4797					1	4797	A	C	4797	A	C		CACATGGTGAAACATGGTCAA	CGAGCCTTAAAATTTGGCTGA	CACATGGTGAAACATGGTCAATCATCTCAGTTTTTGCATATTTCTGTAGTTCGATGAAAAATTCAACAGCAAAGACTTTGTAAATGAATGAAATTCTGTTGAAGCAGCCATCACCTTGTATATCAGCCAAATTTTAAGGCTCG
s598744_11067	11067					1								GACGGGTACAATGCGGTTTAG	CTCCAGCCTCGAACCTATCAA	GACGGGTACAATGCGGTTTAGGTGGGGTACAGGCGTGTAAAGGAAAGGAAGCTAACGGAGCCCGAGATGGGGCATTTGAATAAATCGGGAGTGGTGCTGCTCCGTCATTTGCAGGAGTTTAGGCTGGTGGACGTTGATAGGTTCGAGGCTGGAG
s602703_6761	6761					1	6761	A	T	6761	A	T		CGGCATTAGACTCACTTTGTTCC	CCGATACGAAGAAGCCAGAAA	CGGCATTAGACTCACTTTGTTCCTCTTTAAATTTTGCCACAATGTTATCATCATTGATAGTCGAATGATTTTTCTGTGCAGGATCAGAAATTAATAATACTTCATCGCCTTTGTCCAAATTATCAGTTTCTGGCTTCTTCGTATCGG
s634576_49870	49870					1								AGCATCTCCACCAATACTCGC	GCGTGGTTCGGATCTAGAAAA	AGCATCTCCACCAATACTCGCGTTAATTGGAAAATGAGCGTACACGAATCTCATTTTATAACGATATCCCTTTGTAACGCCAGTAATCAAATTCTGTACGTGACTGATAGCAGTCCTGATCGAAGCCATAGTTTTTCTAGATCCGAACCACGC
s641714_17599	17599					1	17567	T	C	17567	T	C		TTTCTTGGAAATTCAGGTGGC	CCACAAACACACGATCTGCAT	TTTCTTGGAAATTCAGGTGGCAGGTCTAACCAGCATCAGAGATCTGGTAGCAATGGAAACATGAATAGTTATAGCAAGACCAACCTTAATTTGGATATGTTTATGCACAAAGCTGGTAGTAGCAATGCAGATCGTGTGTTTGTGG
s713952_14668	14668					1								GCAATTCATGGAGTTCTCGCT	GCAGTGTTCCATCTTCTGTCC	GCAATTCATGGAGTTCTCGCTTAACAATCTTATCAAATGAACTGGGGGAACGACGAGAGAATATAGTGAAGATGGTCACTAAACACCCTTAGCTTCTTCATTATAGGACAGAAGATGGAACACTGC
s736346_6664	6664					1	6589	T	A	6589	T	A		TTCCAATGCCTTGCATTTCTT	GCTGCTTTAGTCCATGCCAAA	TTCCAATGCCTTGCATTTCTTAAACTTCAAAGTTAAACGTGATCAATTACATCCCTATATATCGCTGAAACAACTTTGAAATTAATGGAGGGAGACTAAATTTCAGATACCAACACAGCGAATAAAAAAGACGATAAGTTTGGCATGGACTAAAGCAGC
s749772_8911	8911					1								ACCATATAACGTCCTAAAAGCACT	AAGTTCGGCCCTTCTCTCATT	ACCATATAACGTCCTAAAAGCACTTTTTCAGGTTGAAGAATTCTACGTGATAACATGGGAATCGCCAAAGGAGCAAGTATTCGAAATGCCAACAGGAGGCGCAGCAATAATGAGAGAAGGGCCGAACTT
s784020_8911	8911					1	8911	G	A					AGCGGAGGTTCAGGGTTGATA	TATTTGCATGACGAATCGAGC	AGCGGAGGTTCAGGGTTGATATACAAGGTATCTCTTCGAAATAGGACTGAAGATACATTAGCCGTGAAAAAGATATGGAATAGTAGAAAGCTAGACTCTAACTTAGAAAAAGAGTTCGAGGCAGAAGTTCAAATTCTAGGCTCGATTCGTCATGCAAATA
s791010_43714	43714					1								GGCAGGCACTGCTTTAGATTC	TTGTTCAGGACAGCTTTGGAA	GGCAGGCACTGCTTTAGATTCTCTAGCTGTTTGTTTGGCTCATGACAATGATCATAAAAAGGTGGAACAAGCATTGTTGAAGAAAGAAGCGATCCAAAAATTGGTCAAGTTTTTCCAAAGCTGTCCTGAACAA
s797871_13331	13331					1								AATTGTTACACGTTAATGCAGG	CGCATTAAAATAGTTGTTGGGG	AATTGTTACACGTTAATGCAGGTGCAACTAATAAACCACAGGAGTTGGATGATGCTGTTCTTAGAAGATTGGTAAGTTGCCCACACCCGCCCCCCTCCCCCCTCCCCCCTCCCCCAACAACTATTTTAATGCG
s838320_7843	7843					1								TTATAATGTCGCGGACAGCAG	GACTTGAGAACTGAAGCCGGT	TTATAATGTCGCGGACAGCAGGCTTTCACAACATATTGAAAAAGGAAACGAAGATGGTTTATACCTCAGCAGTGTTGCTTCTTGTGCAAATCTATGGGCTCTGATTATGGATGCAGGAACCGGCTTCAGTTCTCAAGTC
s848104_19455	19455					1								CATACAGCAGGTTCGGTCCTT	TTTCCTTCGCAGCATACATGA	CATACAGCAGGTTCGGTCCTTTATAATAATAATATAATACAACCATTATAGAAGAAACAAGAAAAACATTGAATCAAAGCTAATCACGAGGACCATCGGATGCCTGACTCTTCCTTAAATTCCAATGAAGCCCTTCATGTATGCTGCGAAGGAAA
s851706_20132	20132					1								CCGTAAACTTGAGCACACTGC	TCCAAGTATTCTCCCTTTAATTCCA	CCGTAAACTTGAGCACACTGCAAAATTGAGGTAAGTTAAAAGAAAAATTGTTGTATATTTAGGTATCTGTGCATGCACACACTTTCAGGAAAATAAACAGTTTGAAATGGAATTAAAGGGAGAATACTTGGA
s872642_36344	36344					1	36276	G	-	36276	G	-		AATTGTCCGGACCAGCTCATA	GGGCTAACCCCACCATACTTT	AATTGTCCGGACCAGCTCATAAATAGCAAATCCTGATTACTAGCAAACGCAAAAAATACACATTTTCCAAACTCGAAAATGAAAATCAAACATAAAAAAAAAAGTATGGTGGGGTTAGCCC
s875829_22315	22315					1	22315	G	T					AAGGACGAAATCCTCCAATCC	AGTGGCATGCGACAATACAAA	AAGGACGAAATCCTCCAATCCAAAGGAAGAAACGCTCGGCGGGAGATTTCCATATTCCAGACATAAGATATAACACGTCGGATTTGGCGAGTAGTTTTTTAATGTGAAACAGATGTTTGTATTGTCGCATGCCACT
s904761_10052	10052					1								AGGGTTGCGTGTGTTTCTGTT	TACGCATAGCGCATTTCTTCA	AGGGTTGCGTGTGTTTCTGTTCTTGCTGTTACTTTGTTGTGGTACGAGTTTCTAATGCCACAGATTTCTGTTTGGAGAACTAGAAGATCTGCTAGGATTAGAGAAGAGCGTAAAAATCAAGCCCTTGAGCTACAGAAATTGAAGAAATGCGCTATGCGTA
s913849_46892	46892					1								AGCGACAAACAAGCCGTTAAA	GCCTTTGACACGTAAGGCTTC	AGCGACAAACAAGCCGTTAAATAAAGACGATGTTATTGACAGTATACATCCATCTATTGCCAATGGTGACACTGAGTTGAAAAAAGAGGTTGGAAGAGAGAAGCCTTACGTGTCAAAGGC
s949028_6315	6315					1	6313	T	C	6313	T	C		TGGCATTAAAGAGGAGGGTCA	CCGCATCTCTTCAATACTGCTC	TGGCATTAAAGAGGAGGGTCATTAATCAAAGATACCAGCAATGAAGAATTGGTATTGATTTTTTCCTTCATATGTAAGGCATAACATTGATTTGAAGGGTGATATTAGAATAGAGCAGTATTGAAGAGATGCGG
s983734_4937	4937					1								TAACCCTGCCAAGGTAGCCTC	GGAACTGTGAGGTATGCCAGTG	TAACCCTGCCAAGGTAGCCTCCCTTTATGAAGAAATAAAAGAGTGTAAGCAAGAGATTCAAGATCATCTCTTCTACTAGCATTTCTCCCTAAATGTGCATGAACACTGGCATACCTCACAGTTCC

## Sheet: Sup.table8
Supplementary Table 8. The genetic linkage map information for each F2 population
F2_A population				F2_B population				F2_C population
Locus	Group	Position		Locus	Group	Position		Locus	Group	Position
s657081_5897	Chr1	0		s736346_6589	Chr1	0		s736346_6589	Chr1	0
s1212983_2436	Chr1	1.613		s1383854_1707	Chr1	3.189		s1383854_1707	Chr1	3.872
s1331052_12154	Chr1	2.413		s1062959_18509	Chr1	20.472		s1062959_18509	Chr1	19.839
s1247544_2019	Chr1	4.108		s291804_19470	Chr1	21.716		s291804_19470	Chr1	20.085
s1442703_7001	Chr1	6.731		s337714_56685	Chr1	27.018		s337714_56685	Chr1	25.566
s1335123_1972	Chr1	8.426		s1105763_15533	Chr1	28.053		s1105763_15533	Chr1	27.312
s289324_22550	Chr1	16.955		s1291522_34780	Chr1	35.344		s1291522_34780	Chr1	31.968
s975473_10386	Chr1	20.575		s1414300_9260	Chr1	37.666		s1414300_9260	Chr1	32.961
s1184032_36026	Chr1	20.575		s330395_16949	Chr1	42.033		s330395_16949	Chr1	37.365
s377377_2364	Chr1	20.575		s657081_5897	Chr1	44.789		s657081_5897	Chr1	41.518
s74533_10152	Chr1	20.575		s1212983_2436	Chr1	48.464		s1212983_2436	Chr1	44.315
s1211339_11272	Chr1	33.182		s1331052_12154	Chr1	48.874		s1331052_12154	Chr1	44.315
s913849_46649	Chr1	34.795		s1247544_2019	Chr1	51.015		s1247544_2019	Chr1	47.443
s1346982_1011	Chr1	34.795		s1442703_7001	Chr1	54		s1442703_7001	Chr1	50.537
s854979_1613	Chr1	35.595		s1335123_1972	Chr1	57.932		s1335123_1972	Chr1	54.52
s1151281_30025	Chr1	43.303		s289324_22550	Chr1	62.141		s289324_22550	Chr1	58.795
s302925_22060	Chr1	43.303		s74533_10152	Chr1	66.839		s74533_10152	Chr1	62.479
s671499_5607	Chr1	45.742		s1184032_36026	Chr1	67.249		s1184032_36026	Chr1	62.725
s1355987_21793	Chr1	46.542		s975473_10386	Chr1	67.453		s975473_10386	Chr1	62.725
s963267_18602	Chr1	46.542		s377377_2364	Chr1	68.693		s772773_6889	Chr1	65.556
s1002711_28416	Chr1	46.542		s1122053_55850	Chr1	71.854		s1122053_55850	Chr1	67.33
s419745_15963	Chr1	57.176		s1080085_3526	Chr1	72.677		s1080085_3526	Chr1	68.343
s673106_16766	Chr1	57.976		s1407084_16636	Chr1	74.553		s1407084_16636	Chr1	69.601
s934678_5202	Chr1	64.008		s545959_50600	Chr1	78.375		s545959_50600	Chr1	74.562
s888974_2273	Chr1	70.935		s1211339_11272	Chr1	80.888		s1211339_11272	Chr1	76.613
s37785_29621	Chr2	0		s913849_46649	Chr1	82.55		s913849_46649	Chr1	79.235
C44619105_11244	Chr2	0		s1346982_1011	Chr1	83.373		s1346982_1011	Chr1	79.481
s461059_40808	Chr2	0.8		s1151281_30025	Chr1	93.291		s854979_1613	Chr1	80.255
s1361201_30688	Chr2	3.24		s302925_22060	Chr1	93.291		s302925_22060	Chr1	87.124
s1324229_6208	Chr2	4.853		s671499_5607	Chr1	98.22		s1151281_30025	Chr1	87.124
s1391798_16151	Chr2	7.3		s1355987_21793	Chr1	98.424		s671499_5607	Chr1	94.796
s811612_52272	Chr2	19.907		s963267_18602	Chr1	98.629		s1355987_21793	Chr1	95.289
s143342_4317	Chr2	19.907		s1002711_28416	Chr1	98.835		s1002711_28416	Chr1	95.289
s714089_4521	Chr2	22.363		s419745_15963	Chr1	105.343		s963267_18602	Chr1	95.289
s28810_13802	Chr2	30.601		s673106_16766	Chr1	107.661		s419745_15963	Chr1	108.262
s1308775_17516	Chr2	49.791		s934678_5202	Chr1	116.564		s673106_16766	Chr1	110.033
s1420235_36818	Chr2	49.791		s888974_2273	Chr1	123.382		s888974_2273	Chr1	124.072
C43164657_598	Chr2	49.791		C44619105_11244	Chr2	0		s37785_29621	Chr2	0
s834845_41836	Chr2	52.231		s461059_40808	Chr2	1.04		C44619105_11244	Chr2	3.607
s706985_18134	Chr2	56.382		s1361201_30641	Chr2	2.286		s461059_40808	Chr2	4.858
s741581_4425	Chr2	59.671		s1391798_16151	Chr2	4.827		s1361201_30688	Chr2	7.404
s1183585_4222	Chr2	59.671		s811612_52272	Chr2	14.886		s1324229_6208	Chr2	8.66
s1333956_22410	Chr2	59.671		s714089_4521	Chr2	16.991		s1391798_16151	Chr2	10.176
s1146480_3463	Chr2	60.471		s28810_13802	Chr2	24.651		s143342_4317	Chr2	23.943
s445354_8430	Chr2	62.084		C43867259_1046	Chr2	37.584		s811612_52272	Chr2	25.448
s1154686_18034	Chr2	63.697		s1308775_17516	Chr2	41.224		s714089_4521	Chr2	27.214
s313690_27967	Chr2	69.586		C43164657_598	Chr2	41.224		s28810_13802	Chr2	28.975
s1328153_1539	Chr2	69.586		s1420235_36818	Chr2	41.224		s1308775_17516	Chr2	40.954
s1435469_1039	Chr2	71.199		s834845_41836	Chr2	46.052		s1420235_36818	Chr2	40.954
s491608_5219	Chr2	71.199		s706985_18134	Chr2	48.44		C43164657_598	Chr2	41.447
C44639677_12890	Chr2	72.812		s1333956_22410	Chr2	49.913		s834845_41836	Chr2	44.48
s331021_4775	Chr2	72.812		s1146480_3463	Chr2	49.913		s706985_18134	Chr2	45.221
s1351115_15069	Chr2	72.812		s741581_4425	Chr2	49.913		s1333956_22410	Chr2	46.967
s591117_7885	Chr2	82.407		s1183585_4222	Chr2	49.913		s741581_4425	Chr2	46.967
s1348174_17366	Chr2	82.407		s445354_8430	Chr2	50.531		s1183585_4222	Chr2	47.213
s1433308_1466	Chr2	96.055		s1154686_18034	Chr2	50.941		s1146480_3463	Chr2	47.953
s1292525_1459	Chr2	97.677		s313690_27967	Chr2	53.027		s1154686_18034	Chr2	49.699
s1299677_10934	Chr2	103.745		s1328153_1539	Chr2	53.436		s445354_8430	Chr2	49.945
s469806_2884	Chr2	103.745		s491608_5219	Chr2	54.469		s313690_27967	Chr2	51.186
s249095_12321	Chr2	111.452		s1435469_1039	Chr2	54.469		s1328153_1539	Chr2	51.926
s1286711_1080	Chr2	111.452		s331021_4775	Chr2	55.5		s491608_5219	Chr2	53.167
s1273473_3289	Chr2	130.549		C44639677_12890	Chr2	55.5		s1351115_15069	Chr2	54.157
s1393840_7215	Chr2	131.349		s1351115_15069	Chr2	55.5		C44639677_12890	Chr2	54.157
s1447685_10346	Chr2	131.349		s591117_7885	Chr2	61.348		s331021_4775	Chr2	54.403
s644687_12192	Chr2	131.349		s1348174_17366	Chr2	61.758		s591117_7885	Chr2	60.384
s572278_19870	Chr2	131.349		s1433308_1466	Chr2	76.294		s1348174_17366	Chr2	60.384
s1262919_32654	Chr2	131.349		s1292525_1510	Chr2	79.462		s592768_4797	Chr2	82.067
C43902347_5931	Chr2	132.149		s592768_4797	Chr2	83.747		s469806_2884	Chr2	84.902
s1049444_10265	Chr2	132.949		s469806_2884	Chr2	86.052		s249095_12321	Chr2	91.982
s219791_69136	Chr2	132.949		s1299677_10934	Chr2	86.875		s1450024_8901	Chr2	96.695
s228831_18704	Chr2	132.949		s249095_12321	Chr2	93.513		s1273473_3289	Chr2	105.576
s1413311_3495	Chr2	134.562		s1450024_8901	Chr2	100.168		s1339341_25846	Chr2	108.931
s1392161_19047	Chr2	134.562		s1273473_3289	Chr2	110.352		s1413311_3495	Chr2	108.931
s1339341_25846	Chr2	134.562		s1392161_19047	Chr2	116.266		s1392161_19047	Chr2	108.931
s1306798_24626	Chr2	143.27		s1413311_3495	Chr2	116.266		s1173126_8914	Chr2	127.046
s1173126_8914	Chr2	151.024		s1339341_25846	Chr2	116.266		s1011587_5330	Chr2	127.046
s1011587_5330	Chr2	151.024		s1306798_24626	Chr2	125.887		s1213074_10058	Chr3	0
s1192608_9764	Chr3	0		s1173126_8914	Chr2	131.61		s1192608_9764	Chr3	5.028
s1437496_14612	Chr3	19.33		s1011587_5330	Chr2	131.814		s1448986_5635	Chr3	6.277
s615025_39539	Chr3	19.33		s1213074_10058	Chr3	0		s233363_11584	Chr3	21.782
s1108683_7110	Chr3	20.943		s1192608_9764	Chr3	4.624		s12953_4873	Chr3	22.535
s704905_19717	Chr3	23.382		s1448986_5635	Chr3	5.663		s1437496_14612	Chr3	24.591
s1417546_7406	Chr3	23.382		s233363_11584	Chr3	15.543		s615025_39539	Chr3	24.591
s1269465_3456	Chr3	23.382		s12953_4873	Chr3	15.953		s1108683_7110	Chr3	25.581
s1328110_28521	Chr3	26.662		s615025_39539	Chr3	18.064		s1417546_7406	Chr3	28.094
s282953_5667	Chr3	27.462		s1437496_14612	Chr3	18.271		s704905_19717	Chr3	28.094
s1305535_3686	Chr3	27.462		s1108683_7110	Chr3	21.088		s1269465_3456	Chr3	28.341
s1229908_13862	Chr3	29.075		s1269465_3456	Chr3	22.999		s282953_5667	Chr3	31.468
s17481_36525	Chr3	30.688		s1417546_7406	Chr3	23.204		s1328110_28521	Chr3	36.065
s1456170_8404	Chr3	33.968		s704905_19717	Chr3	23.204		s1305535_3595	Chr3	40.697
s1292915_41287	Chr3	33.968		s282953_5667	Chr3	26.014		s1229908_13862	Chr3	41.44
s1355528_9086	Chr3	60.579		s1328110_28521	Chr3	28.362		s17481_36525	Chr3	42.953
s247532_8974	Chr3	60.579		s1229908_13862	Chr3	32.085		s1292915_41287	Chr3	44.984
s925653_22729	Chr3	63.019		s17481_36525	Chr3	33.341		s1456170_8404	Chr3	45.477
s1337996_1564	Chr3	63.019		s1292915_41287	Chr3	37.1		s247532_8974	Chr3	62.319
s1384473_7623	Chr3	63.019		s1456170_8404	Chr3	37.1		s1373790_9503	Chr3	62.567
s882282_17437	Chr3	65.466		s1246719_12744	Chr3	43.399		s1355528_9086	Chr3	62.567
s1411823_36821	Chr3	67.079		s1393243_4359	Chr3	43.603		s925653_22729	Chr3	63.308
s968051_8080	Chr3	68.701		s372622_8195	Chr3	45.474		s1384473_7623	Chr3	63.8
s622997_1694	Chr3	72.014		s1373790_9496	Chr3	46.297		s1337996_1564	Chr3	63.8
s1446139_9743	Chr3	72.814		s1355528_9086	Chr3	46.913		s882282_17437	Chr3	65.801
C44348630_3494	Chr3	74.428		s247532_8974	Chr3	47.53		s1411823_36821	Chr3	67.041
s1362073_2179	Chr3	74.428		s1337996_1564	Chr3	48.146		s968051_8080	Chr3	67.534
s1125585_6353	Chr3	91.519		s925653_22729	Chr3	48.146		s622997_1694	Chr3	69.79
s1416180_2685	Chr3	104.361		s1384473_7623	Chr3	48.35		s1446139_9743	Chr3	72.049
s919614_344	Chr3	108.555		s882282_17437	Chr3	50.651		C44348630_3494	Chr3	74.305
s1189692_9484	Chr3	109.355		s1411823_36821	Chr3	51.682		s1362073_2179	Chr3	74.305
s585447_19609	Chr3	112.661		s968051_8080	Chr3	52.092		s381366_40213	Chr3	80.875
s1233941_6813	Chr3	112.661		s622997_1694	Chr3	53.541		s1346689_28585	Chr3	83.657
s1010677_19579	Chr3	113.461		s1446139_9743	Chr3	58.703		s1125585_6353	Chr3	87.214
s1288786_6835	Chr3	113.461		C44348630_3494	Chr3	60.576		s641714_17567	Chr3	87.214
C44742183_3252	Chr3	116.741		s1362073_2179	Chr3	60.576		s1397718_8416	Chr3	96.204
s1195545_3786	Chr3	116.741		s381366_40213	Chr3	69.006		s1416180_2685	Chr3	98.23
s428945_18484	Chr3	116.741		s875829_22315	Chr3	69.622		s919614_344	Chr3	102.411
s1369921_8585	Chr3	119.18		s1346689_28585	Chr3	70.447		s1189692_9484	Chr3	104.163
s1357259_17397	Chr3	119.18		s641714_17567	Chr3	75.225		s1233941_6813	Chr3	104.906
s203018_12781	Chr3	119.18		s1125585_6353	Chr3	75.635		s585447_19609	Chr3	105.652
s48647_48971	Chr3	121.62		s1416424_5039	Chr3	77.131		s1288786_6835	Chr3	106.393
s827626_21183	Chr3	121.62		s1397718_8416	Chr3	86.592		s1010677_19579	Chr3	107.133
s622325_10355	Chr3	122.42		s1416180_2685	Chr3	89.947		s1195545_3786	Chr3	111.236
C43692807_489	Chr3	122.42		s919614_344	Chr3	92.814		C44742183_3252	Chr3	111.236
s1346334_2853	Chr3	124.057		s1189692_9484	Chr3	94.083		s428945_18484	Chr3	112.729
s1342504_5084	Chr4	0		s1233941_6813	Chr3	94.287		s203018_12781	Chr3	116.291
s1342504_6157	Chr4	0		s585447_19609	Chr3	94.903		s1369921_8585	Chr3	116.537
s401377_14430	Chr4	0.8		s1288786_6835	Chr3	95.519		s1357259_17397	Chr3	116.537
s426350_33083	Chr4	3.239		s1010677_19579	Chr3	96.137		s827626_21183	Chr3	119.05
s1177925_9091	Chr4	3.239		C44742183_3252	Chr3	99.953		s48647_48971	Chr3	119.05
s44849_1201	Chr4	7.391		s1195545_3786	Chr3	99.953		s622325_10355	Chr3	121.068
s1433454_2605	Chr4	11.543		s428945_18484	Chr3	100.984		C43692807_489	Chr3	121.561
s678113_3759	Chr4	11.543		s203018_12781	Chr3	102.644		s1346334_2853	Chr3	122.829
s474689_27089	Chr4	11.543		s1369921_8585	Chr3	102.644		s1342504_5084	Chr4	0
s1440998_5365	Chr4	13.156		s1357259_17397	Chr3	102.644		s1177925_9021	Chr4	14.798
s717644_29240	Chr4	15.596		s827626_21183	Chr3	104.093		s426350_33083	Chr4	15.795
s1230091_2638	Chr4	15.596		s48647_48971	Chr3	104.093		s44849_1201	Chr4	21.768
s1355951_30277	Chr4	15.596		s622325_10355	Chr3	106.211		s474689_27089	Chr4	29.344
s115737_18111	Chr4	20.6		C43692807_489	Chr3	107.038		s678113_3759	Chr4	29.344
s864482_3991	Chr4	20.6		s1346334_2853	Chr3	108.502		s1433454_2605	Chr4	29.344
s115737_17752	Chr4	20.6		s784020_8911	Chr3	118.652		s1440998_5365	Chr4	32.377
s1255239_1290	Chr4	20.6		s1342504_5084	Chr4	0		s1230091_2638	Chr4	33.87
s1317714_254	Chr4	27.417		s401377_14430	Chr4	1.895		s1355951_30277	Chr4	33.87
s1188332_13574	Chr4	28.221		s426350_33083	Chr4	11.433		s717644_29240	Chr4	33.87
s1440800_477	Chr4	36.558		s44849_1201	Chr4	16.703		s115737_17752	Chr4	36.383
s783256_11706	Chr4	52.272		s1433454_2605	Chr4	26.551		s864482_3991	Chr4	36.383
s218765_25921	Chr4	53.917		s678113_3759	Chr4	26.551		s1255239_1293	Chr4	36.878
s132707_7875	Chr4	58.233		s474689_27089	Chr4	27.167		s1317714_254	Chr4	39.985
s1453557_14588	Chr4	62.506		s1440998_5365	Chr4	29.253		s1188332_13574	Chr4	40.478
s1439594_14919	Chr4	62.506		s1230091_2638	Chr4	31.552		s1440800_477	Chr4	43.548
s781218_8657	Chr4	62.506		s717644_29240	Chr4	32.375		s1296930_13150	Chr4	44.043
s1385144_20227	Chr4	62.506		s1355951_30277	Chr4	32.375		s1074444_16075	Chr4	58.254
s1153537_9176	Chr4	62.506		s115737_17752	Chr4	36.856		s1373855_7386	Chr4	58.747
s1448401_15254	Chr4	62.506		s864482_3991	Chr4	36.856		s1185632_3301	Chr4	59.488
s1010317_29880	Chr4	62.506		s1255239_1293	Chr4	37.06		s783256_11706	Chr4	61.496
s272730_5351	Chr4	62.506		s1317714_254	Chr4	42.088		s218765_25921	Chr4	62.741
s1218542_52717	Chr4	64.946		s1188332_13574	Chr4	42.706		C43434551_3907	Chr4	64.747
s670499_41557	Chr4	64.946		s1440800_477	Chr4	45.282		s1068880_52968	Chr4	65.993
s1453931_13989	Chr4	69.08		s1296930_13150	Chr4	46.325		s132707_7875	Chr4	67.488
s1387966_774	Chr4	69.08		C44755569_16086	Chr4	53.244		s1450163_4955	Chr4	70.527
s1297553_3952	Chr4	69.88		s1074444_16075	Chr4	57.912		s1448401_15254	Chr4	71.767
s1381903_27980	Chr4	69.88		s1373855_7386	Chr4	59.591		s1153537_9176	Chr4	72.758
s655733_15349	Chr4	69.88		s1185632_3301	Chr4	60.626		s1010317_29880	Chr4	73.003
s1272509_12437	Chr4	72.32		s783256_11706	Chr4	61.881		s272730_5351	Chr4	73.003
s1218683_19982	Chr4	72.32		s218765_25921	Chr4	62.291		s1439594_14919	Chr4	73.249
s367834_8598	Chr4	78.441		C43434551_3907	Chr4	63.534		s1385144_20227	Chr4	73.249
s1223026_7246	Chr4	89.559		s1068880_52968	Chr4	64.358		s781218_8657	Chr4	73.249
s1396196_10260	Chr5	0		s132707_7875	Chr4	66.659		s1453557_14588	Chr4	73.249
s1068604_9390	Chr5	0.812		s1450163_4955	Chr4	71.164		s670499_41557	Chr4	75.549
s892757_36075	Chr5	4.1		s1448401_15254	Chr4	72.83		s1218542_52717	Chr4	75.797
s1426401_11419	Chr5	9.113		s1153537_9176	Chr4	73.035		s1387966_774	Chr4	81.676
s882556_29951	Chr5	9.113		s272730_5351	Chr4	73.035		s1453931_13989	Chr4	83.201
s1216537_5823	Chr5	9.921		s1010317_29880	Chr4	73.239		s1381903_27980	Chr4	86.051
s1309221_34503	Chr5	37.916		s781218_8657	Chr4	73.855		s1297553_3952	Chr4	86.051
s89765_6957	Chr5	51.305		s1453557_14588	Chr4	73.855		s655733_15349	Chr4	89.084
s798960_2150	Chr5	54.644		s1385144_20227	Chr4	73.855		s1218683_19982	Chr4	91.859
s93349_49565	Chr5	55.452		s1439594_14919	Chr4	73.855		s1272509_12437	Chr4	91.859
s1291528_4645	Chr5	55.452		s670499_41557	Chr4	75.304		s367834_8598	Chr4	97.187
s1368380_25558	Chr5	67.008		s1218542_52717	Chr4	75.923		s1285696_7406	Chr4	99.481
s37814_13597	Chr5	67.008		s1387966_774	Chr4	79.308		s1396196_10260	Chr5	0
s162781_23649	Chr5	70.288		s1453931_13989	Chr4	81.607		s1068604_9390	Chr5	2.546
s1414041_1531	Chr5	71.088		s1297553_3952	Chr4	83.267		s892757_36075	Chr5	5.08
C41897166_1926	Chr5	71.088		s1381903_27980	Chr4	83.267		s882556_29951	Chr5	8.978
s1068243_3857	Chr5	74.367		s655733_15349	Chr4	85.138		s1426401_11419	Chr5	8.978
s635909_4851	Chr5	74.367		s1218683_19982	Chr4	86.38		s1216537_2278	Chr5	12.108
s1389323_3497	Chr5	74.367		s1272509_12437	Chr4	86.38		s1309221_34503	Chr5	36.751
s1360847_16861	Chr5	78.502		s367834_8598	Chr4	91.406		s1376706_9613	Chr5	41.807
s794299_11355	Chr5	78.502		s1223026_7259	Chr4	101.261		s89765_6957	Chr5	49.597
s192998_7858	Chr5	78.502		s1396196_10260	Chr5	0		s798960_2150	Chr5	50.842
C44703917_13910	Chr5	85.292		s1068604_9390	Chr5	2.983		s93349_49565	Chr5	51.088
s1369268_5461	Chr5	86.092		s892757_36075	Chr5	4.445		s1368380_25558	Chr5	57.108
s1382586_5121	Chr5	89.372		s1426401_11419	Chr5	7.855		s37814_13597	Chr5	57.849
s1416594_13492	Chr5	90.172		s882556_29951	Chr5	7.855		s162781_23649	Chr5	58.341
s916354_40246	Chr5	102.799		s1216537_2278	Chr5	8.269		s1414041_1531	Chr5	61.373
s540784_8368	Chr5	105.238		s1309221_34503	Chr5	34.991		C41897166_1926	Chr5	61.373
s1413618_17551	Chr5	105.238		s1376706_9613	Chr5	37.313		s1068243_3857	Chr5	64.404
s864704_7399	Chr5	105.238		s89765_6957	Chr5	42.366		s1389323_3497	Chr5	64.404
s1071082_6643	Chr5	108.518		s798960_2150	Chr5	44.699		s635909_4851	Chr5	64.899
s1439013_11766	Chr5	108.518		s93349_49565	Chr5	45.111		s794299_11355	Chr5	70.96
s826423_563	Chr5	108.518		s1291528_4645	Chr5	45.316		s1360847_16861	Chr5	71.95
s1071082_9624	Chr5	108.518		s37814_13597	Chr5	52.634		C44703917_13910	Chr5	75.79
s1296011_6524	Chr5	109.326		s1368380_25558	Chr5	52.634		s1369268_5461	Chr5	78.308
s1275889_6802	Chr5	110.948		s162781_23649	Chr5	53.457		s1382586_5121	Chr5	82.419
s1191498_5839	Chr5	117.061		s1414041_1531	Chr5	56.399		s1416594_13492	Chr5	82.912
s717800_23878	Chr5	125.224		C41897166_1926	Chr5	56.399		s1413618_17551	Chr5	92.468
s1351705_3662	Chr5	130.439		s1389323_3497	Chr5	62.009		s916354_40246	Chr5	92.468
s370242_37203	Chr6	0		s1068243_3857	Chr5	62.009		s540784_8368	Chr5	92.468
s1181529_49593	Chr6	3.314		s635909_4851	Chr5	63.685		s864704_7399	Chr5	92.714
s31734_26167	Chr6	5.787		s794299_11355	Chr5	67.832		s1071082_6643	Chr5	97.343
s316801_52007	Chr6	10.042		s1360847_16861	Chr5	72.443		s826423_563	Chr5	99.864
s496707_13214	Chr6	10.842		C44703917_13910	Chr5	75.682		s1439013_11766	Chr5	102.385
s281254_13479	Chr6	10.842		s1369268_5461	Chr5	78.678		s1296011_6524	Chr5	102.877
s1022807_8938	Chr6	10.842		s1382586_5121	Chr5	81.67		s1275889_6802	Chr5	105.421
s1164686_20174	Chr6	10.842		s1416594_13492	Chr5	82.524		s1191498_5839	Chr5	107.429
s1353279_15221	Chr6	12.455		s916354_40246	Chr5	88.463		s717800_23907	Chr5	115.659
s1454338_17077	Chr6	22.05		s1413618_17551	Chr5	89.084		s1351705_3662	Chr5	123.34
s544243_6582	Chr6	22.85		s540784_8368	Chr5	89.288		s370242_37203	Chr6	0
s872659_33582	Chr6	22.85		s864704_7399	Chr5	89.288		s1181529_49593	Chr6	2.818
s887162_14737	Chr6	22.85		s1439013_11766	Chr5	93		s31734_26167	Chr6	6.973
s691796_12020	Chr6	26.13		s826423_563	Chr5	94.47		s316801_52007	Chr6	11.432
s68274_40114	Chr6	26.13		s1071082_6643	Chr5	95.939		s1164686_20174	Chr6	11.68
s186220_29392	Chr6	26.13		s1296011_6524	Chr5	96.98		s1022807_8938	Chr6	11.925
s1334295_6075	Chr6	28.569		s1275889_6802	Chr5	98.659		s281254_13479	Chr6	12.171
s1403580_19933	Chr6	28.569		s1191498_5839	Chr5	101.67		s1353279_15221	Chr6	12.912
C44816934_3330	Chr6	32.704		s717800_23907	Chr5	109.744		s1455633_15506	Chr6	17.012
s938983_105	Chr6	32.704		s1351705_3662	Chr5	119.092		s544243_6582	Chr6	24.416
s1415616_233	Chr6	32.704		s370242_37203	Chr6	0		s872659_33582	Chr6	24.416
s1446125_3878	Chr6	37.072		s1181529_49593	Chr6	3.436		s887162_14737	Chr6	24.662
s1257496_11737	Chr6	47.004		s31734_26167	Chr6	5.983		s691796_12020	Chr6	26.662
s1416806_3875	Chr6	50.419		s316801_52007	Chr6	10.119		s186220_29392	Chr6	26.908
s1255271_19057	Chr6	55.785		s1164686_20174	Chr6	10.324		s1334295_6075	Chr6	30.463
s1313348_3058	Chr6	55.785		s1022807_8938	Chr6	10.324		s1403580_19933	Chr6	30.463
s1313348_19526	Chr6	55.785		s281254_13479	Chr6	10.733		C44816934_3330	Chr6	37.019
s1255271_21773	Chr6	55.785		s1353279_15221	Chr6	12.185		s938983_105	Chr6	38.512
s1255271_13710	Chr6	55.785		s1455633_15506	Chr6	13.638		s1415616_233	Chr6	38.512
C42745940_449	Chr6	78.485		s1454338_17077	Chr6	18.352		s1446125_3878	Chr6	41.317
s780481_13602	Chr6	80.106		s544243_6582	Chr6	19.801		s1257496_11737	Chr6	57.674
s1349315_10728	Chr6	81.727		s872659_33582	Chr6	19.801		s949028_6313	Chr6	62.841
s1264828_53692	Chr6	81.727		s887162_14737	Chr6	20.006		s949028_4035	Chr6	62.841
s663809_21879	Chr6	85.109		s68274_40114	Chr6	21.245		s1416806_3875	Chr6	63.585
s668760_37388	Chr6	86.738		s691796_12020	Chr6	22.068		s454861_54232	Chr6	67.142
s276162_3298	Chr6	96.017		s186220_29392	Chr6	22.273		s1313348_3058	Chr6	69.655
C44800606_10467	Chr7	0		s1403580_19933	Chr6	24.144		s1255271_13710	Chr6	69.655
s185327_2084	Chr7	2.456		s1334295_6075	Chr6	24.144		s1105240_1719	Chr6	78.557
s1102229_2878	Chr7	4.069		C44816934_3330	Chr6	34.542		s383552_7211	Chr6	79.805
s1450827_5440	Chr7	5.691		s1415616_233	Chr6	35.16		s780481_13602	Chr6	88.704
s65963_28895	Chr7	13.463		s938983_105	Chr6	35.16		s1349315_10728	Chr6	90.225
s1179642_19375	Chr7	13.463		s1446125_3878	Chr6	39.245		s1264828_53692	Chr6	90.473
s317584_8860	Chr7	14.263		s1257496_11737	Chr6	57.386		s663809_21879	Chr6	91.719
s1334540_2190	Chr7	14.263		s949028_4035	Chr6	63.959		s668760_37388	Chr6	92.214
s1074763_16618	Chr7	15.876		s949028_6313	Chr6	64.819		s276162_3298	Chr6	98.452
s1354935_9274	Chr7	17.489		s1416806_3875	Chr6	65.858		C44800606_10467	Chr7	0
s1058693_29191	Chr7	20.769		s454861_54232	Chr6	68.848		s185327_2084	Chr7	1.248
s1062260_22885	Chr7	20.769		s1313348_3058	Chr6	70.516		s1102229_2878	Chr7	3.371
s247871_708	Chr7	24.903		s1255271_13710	Chr6	70.723		s1450827_5460	Chr7	6.648
C42637071_851	Chr7	25.703		s1105240_1719	Chr6	81.176		s1179642_19375	Chr7	15.403
s1255997_16893	Chr7	30.725		s383552_7211	Chr6	82.211		s65963_28895	Chr7	15.649
s583808_24968	Chr7	36.632		s780481_13602	Chr6	90.885		s317584_8860	Chr7	16.395
s1313741_20289	Chr7	37.432		s1264828_53692	Chr6	91.922		s1334540_2190	Chr7	16.395
s941097_23114	Chr7	37.432		s1349315_10728	Chr6	91.922		s1074763_16618	Chr7	18.944
s1375201_309	Chr7	37.432		s663809_21879	Chr6	93.166		s1354935_9274	Chr7	19.937
s842362_5641	Chr7	39.872		s668760_37388	Chr6	94.414		s1058693_29191	Chr7	28.488
s842362_7465	Chr7	39.872		s276162_3298	Chr6	103.483		s1062260_22885	Chr7	28.734
s675814_60503	Chr7	39.872		C44800606_10467	Chr7	0		s247871_708	Chr7	34.037
s1438236_13176	Chr7	40.672		s185327_2084	Chr7	1.685		C42637071_851	Chr7	34.542
C44429804_10061	Chr7	40.672		s1102229_2878	Chr7	4.307		s1255997_16893	Chr7	40.259
s1119024_2229	Chr7	40.672		s1450827_5460	Chr7	9.055		s583808_24968	Chr7	43.204
s757691_17899	Chr7	40.672		s1179642_19375	Chr7	25.186		s1375201_309	Chr7	44.732
s1271235_20486	Chr7	41.472		s65963_28895	Chr7	25.186		s941097_23114	Chr7	45.748
s920921_13415	Chr7	41.472		s317584_8860	Chr7	25.802		s1313741_20289	Chr7	45.993
s588132_34256	Chr7	42.272		s1334540_2190	Chr7	26.007		s675814_60503	Chr7	46.759
s1448704_1636	Chr7	42.272		s1074763_16618	Chr7	28.951		s842362_7465	Chr7	46.759
s588132_28040	Chr7	42.272		s1354935_9274	Chr7	30.824		s757691_17899	Chr7	47.252
s1002281_47165	Chr7	42.272		s1062260_22885	Chr7	36.224		C44429804_10061	Chr7	47.252
s57413_23309	Chr7	42.272		s1058693_29191	Chr7	36.224		s1438236_13176	Chr7	47.497
s1421025_22936	Chr7	43.072		s247871_708	Chr7	41.153		s1119024_2229	Chr7	47.497
s1259962_1737	Chr7	44.685		C42637071_851	Chr7	41.563		s1271235_20486	Chr7	47.763
s983414_14634	Chr7	45.485		s1255997_16893	Chr7	45.163		s920921_13415	Chr7	48.033
s718959_20738	Chr7	46.285		s583808_24968	Chr7	47.462		s1448704_1636	Chr7	48.647
s1050693_2068	Chr7	47.085		s1375201_313	Chr7	48.702		s57413_23309	Chr7	49.72
C44805664_20562	Chr7	47.085		s941097_23114	Chr7	49.525		s1002281_47165	Chr7	49.72
s1400750_41632	Chr7	48.698		s1313741_20289	Chr7	50.141		s1310661_3800	Chr7	50
s1280464_1317	Chr7	51.978		C44429804_10061	Chr7	50.964		s1421025_22936	Chr7	52.092
s348444_9502	Chr7	55.258		s757691_17899	Chr7	50.964		s1259962_1737	Chr7	53.889
s1084997_13032	Chr7	55.258		s1438236_13176	Chr7	51.168		s983414_14634	Chr7	55.65
s835785_2967	Chr7	55.258		s1119024_2229	Chr7	51.168		s718959_20738	Chr7	56.445
s348444_8611	Chr7	55.258		s1271235_20486	Chr7	51.373		s1050693_2068	Chr7	56.706
s1192694_60379	Chr7	55.258		s920921_13415	Chr7	51.577		C44805664_20562	Chr7	56.706
s1140790_2104	Chr7	55.258		s1448704_1636	Chr7	51.577		s1400750_41632	Chr7	57.701
s298723_6174	Chr7	55.258		s1310661_3825	Chr7	52.193		s1280464_1317	Chr7	60.514
s1020265_4138	Chr7	55.258		s1002281_47165	Chr7	52.193		s1192694_60379	Chr7	71.101
s1200929_7426	Chr7	57.731		s57413_23309	Chr7	52.193		s348444_8611	Chr7	71.347
s61463_21737	Chr7	77.944		s1421025_22936	Chr7	52.605		s1020265_4138	Chr7	71.347
s432183_9573	Chr7	85.072		s1259962_1737	Chr7	54.288		s298723_6174	Chr7	71.347
s1050613_20445	Chr7	90.243		s718959_20738	Chr7	55.752		s1084997_13032	Chr7	72.088
s776109_14272	Chr8	0		s1280464_1317	Chr7	57.86		s1140790_2104	Chr7	72.58
s272708_34398	Chr8	0.808		s1192694_60379	Chr7	69.298		s835785_2967	Chr7	72.58
s445162_6799	Chr8	2.479		s348444_8611	Chr7	73.922		s1068737_11636	Chr7	76.209
s956081_99847	Chr8	2.479		s298723_6174	Chr7	74.126		s1200929_7426	Chr7	78.217
s1144983_3582	Chr8	4.092		s1020265_4138	Chr7	74.126		s61463_21737	Chr7	98.42
s1309930_6404	Chr8	4.092		s835785_2967	Chr7	76.423		s776109_14272	Chr8	0
C44141403_5069	Chr8	7.371		s1084997_13032	Chr7	76.628		s1353366_57650	Chr8	0
s1363798_2586	Chr8	9.811		s1068737_11636	Chr7	78.73		s272708_34398	Chr8	1.493
s1139722_10933	Chr8	10.611		s1200929_7426	Chr7	80.399		s1267068_12365	Chr8	1.493
s619503_17938	Chr8	11.411		s61463_21737	Chr7	93.901		s956081_99847	Chr8	2.839
s1165359_15149	Chr8	12.211		s432183_9573	Chr7	97.554		s445162_6799	Chr8	3.602
s836107_3771	Chr8	13.824		s1050613_20445	Chr7	100.517		s1144983_3582	Chr8	4.928
s1452553_7349	Chr8	13.824		s1353366_57650	Chr8	0		s1309930_6404	Chr8	5.177
s1380784_4312	Chr8	13.824		s776109_14272	Chr8	0		C44141403_5069	Chr8	8.687
s711643_7021	Chr8	13.824		s272708_34398	Chr8	1.66		s1363798_2586	Chr8	9.472
s1274585_5628	Chr8	13.824		s1267068_12363	Chr8	1.864		s1165359_15149	Chr8	9.985
s515246_59730	Chr8	17.959		s1144983_3582	Chr8	4.375		s1139722_10933	Chr8	10.497
s1444285_930	Chr8	17.959		s1309930_6404	Chr8	4.375		s619503_17938	Chr8	10.497
s1454175_1936	Chr8	19.572		s1382696_7753	Chr8	7.757		s836107_3771	Chr8	10.743
s1058695_4581	Chr8	19.572		C44141403_5069	Chr8	9.208		s711643_7021	Chr8	10.743
s159503_13746	Chr8	20.372		s1363798_2586	Chr8	10.868		s1274585_5628	Chr8	10.743
s609435_2945	Chr8	21.172		s1165359_15149	Chr8	11.278		s1452553_7349	Chr8	10.743
C44191817_6741	Chr8	21.172		s1139722_10933	Chr8	12.309		s1380784_4312	Chr8	10.743
s398435_26651	Chr8	21.172		s619503_17938	Chr8	12.309		s515246_59730	Chr8	12.489
s1305822_1590	Chr8	21.98		s711643_7021	Chr8	12.719		s1444285_930	Chr8	12.981
s1252725_26579	Chr8	23.601		s836107_3771	Chr8	12.719		s1454175_1936	Chr8	14.727
s1427202_7889	Chr8	24.401		s1452553_7349	Chr8	12.719		s1058695_4581	Chr8	15.263
s1094028_25410	Chr8	45.782		s97294_12239	Chr8	12.923		s159503_13746	Chr8	18.251
s546619_40532	Chr8	54.774		s1380784_4312	Chr8	13.128		s609435_2945	Chr8	18.992
s1455705_13997	Chr8	57.247		s1274585_5628	Chr8	13.128		s398435_26651	Chr8	18.992
s803440_21141	Chr8	57.247		s1454175_1936	Chr8	16.07		C44191817_6741	Chr8	18.992
s441213_12896	Chr8	58.047		s1058695_4581	Chr8	16.274		s1305822_1590	Chr8	19.743
s1424750_63750	Chr8	69.743		s159503_13746	Chr8	17.936		s1252725_26579	Chr8	22.101
s365819_21429	Chr8	73.886		s609435_2945	Chr8	19.596		s1427202_7889	Chr8	22.348
s381680_2959	Chr8	73.886		s398435_26651	Chr8	19.596		s1110667_18388	Chr8	29.948
s381680_13672	Chr8	73.886		C44191817_6741	Chr8	19.596		s872642_36276	Chr8	43.14
s365819_22236	Chr8	73.886		s1305822_1590	Chr8	20.629		s1094028_25410	Chr8	43.386
				s1252725_26579	Chr8	23.159		s546619_40532	Chr8	51.365
				s1427202_7889	Chr8	24.611		s546619_34903	Chr8	51.365
				C43106871_2771	Chr8	29.347		s803440_21141	Chr8	52.606
				s639908_36495	Chr8	33.184		s1455705_13997	Chr8	52.606
				s1110667_18388	Chr8	34.852		s441213_12896	Chr8	54.352
				s872642_36276	Chr8	44.193		s1202747_15304	Chr8	54.844
				s1094028_25410	Chr8	45.021		s1424750_63750	Chr8	62.229
				s546619_34903	Chr8	52.026		s341017_29268	Chr8	65.263
				s546619_40532	Chr8	52.026		s1348027_18164	Chr8	66.253
				s803440_21141	Chr8	52.849		s365819_21429	Chr8	66.746
				s1455705_13997	Chr8	52.849		s381680_2959	Chr8	66.746
				s441213_12896	Chr8	54.515		s602703_6761	Chr8	67.999
				s1202747_15304	Chr8	55.338
				s1424750_63750	Chr8	67.166
				s341017_29268	Chr8	68.001
				s1348027_18164	Chr8	69.89
				s365819_21429	Chr8	70.302
				s381680_2959	Chr8	70.302
				s602703_6761	Chr8	73.075

## Sheet: Sup. Table9
Supplementary Table 9. Comparison of the genetic linkage map information between F2 populations
	F2_A (n = 63, missing ratio = 0.09%)				F2_B (n = 245, missing ratio = 0.10%)				F2_C (n = 204, missing ratio = 0.15%)
Chr	No. of markers	Length (cM)	Average marker interval (cM)		No. of markers	Length (cM)	Average marker interval (cM)		No. of markers	Length (cM)	Average marker interval (cM)
1	25	70.935	2.95562		37	123.382	3.42728		37	124.072	3.44644
2	52	151.024	2.96125		42	131.814	3.21498		39	127.046	3.34332
3	45	124.057	2.81948		59	118.652	2.04572		54	122.829	2.31753
4	42	89.559	2.18437		47	101.261	2.20133		46	99.481	2.21069
5	39	130.439	3.43261		38	119.092	3.2187		37	123.34	3.42611
6	36	96.017	2.74334		37	103.483	2.87453		35	98.452	2.89565
7	53	90.243	1.73544		44	100.517	2.3376		49	98.42	2.05042
8	37	73.886	2.05239		44	73.075	1.69942		44	67.999	1.58137
Total	329	826.16	-		348	871.276	-		341	861.639	-

## Sheet: Sup.Table10
Supplementary Table 10. Comparison of the hotspot genotypes between duplicated samples
	OP6_1	OP6_2	OP6_3	M3_1	M3_2	M3_3	F1_B	F1_C
No. of reads in library 3	236316	100651	159087	295180	283504	421595	306084	181391
No. of reads in library 4	827367	983069	1419864	1205725	1035730	1433587	1393295	923472
No. of corresponding hotspot genotypes between libraries 3 and 4	432	427	435	436	433	433	434	430
No. of different hotspot genotypes between libraries 3 and 4	9	14	6	5	8	8	7	11
Corresponding ratio (%)	97.9592	96.8254	98.6395	98.8662	98.1859	98.1859	98.4127	97.5057
